# Supplementary material for: ﻿New species and new records of Phrynarachne crab spiders (Araneae, Thomisidae) from Southeast Asia
Source: Zookeys. 2025 Oct 24;1257:55–70. doi: 10.3897/zookeys.1257.165973 (PMC12579333; doi:10.3897/zookeys.1257.165973)
Supplement: XML Treatment for Phrynarachne [file zookeys.1257.165973-treatment1.xml]

<!DOCTYPE tp:taxon-treatment
  PUBLIC "-//TaxonX//DTD Taxonomic Treatment Publishing DTD v0 20100105//EN" "tax-treatment-NSO.dtd">
<tp:taxon-treatment xmlns:tp="http://www.plazi.org/taxpub"><tp:treatment-meta><kwd-group><label>Taxon classification</label><kwd>
                <named-content content-type="kingdom">Animalia</named-content>
              </kwd><kwd>
                <named-content content-type="order">Araneae</named-content>
              </kwd><kwd>
                <named-content content-type="family">Thomisidae</named-content>
              </kwd></kwd-group><mixed-citation publication-type="journal"><person-group><name><surname>Omelko</surname><given-names>Mikhail M.</given-names></name></person-group><article-title>﻿New species and new records of <italic><tp:taxon-name><tp:taxon-name-part taxon-name-part-type="genus" reg="Phrynarachne">Phrynarachne</tp:taxon-name-part></tp:taxon-name></italic> crab spiders (<tp:taxon-name><tp:taxon-name-part taxon-name-part-type="order">Araneae</tp:taxon-name-part></tp:taxon-name>, <tp:taxon-name><tp:taxon-name-part taxon-name-part-type="family">Thomisidae</tp:taxon-name-part></tp:taxon-name>) from Southeast Asia</article-title><source>Zookeys</source><day>24</day><month>10</month><year>2025</year><volume>1257</volume><fpage>55</fpage><lpage>70</lpage><pub-id pub-id-type="doi">10.3897/zookeys.1257.165973</pub-id></mixed-citation></tp:treatment-meta><tp:nomenclature><label>﻿Genus</label><tp:taxon-name><object-id xmlns:xlink="http://www.w3.org/1999/xlink" content-type="arpha" xlink:type="simple">61DA99BE-FE39-5C6C-96A9-2C294F500550</object-id>
              <tp:taxon-name-part taxon-name-part-type="genus" reg="Phrynarachne">Phrynarachne</tp:taxon-name-part>
            </tp:taxon-name><tp:taxon-authority>Thorell, 1869</tp:taxon-authority></tp:nomenclature><tp:treatment-sec sec-type="type species" id="SECID0EYIAC"><title>Type species.</title><p><italic><tp:taxon-name><tp:taxon-name-part taxon-name-part-type="genus" reg="Phrynarachne">Phrynarachne</tp:taxon-name-part> <tp:taxon-name-part taxon-name-part-type="species" reg="rugosa">rugosa</tp:taxon-name-part></tp:taxon-name></italic> (Walckenaer, 1805), from Mauritius.</p></tp:treatment-sec><tp:treatment-sec sec-type="notes" id="SECID0EJJAC"><title>Note.</title><p>Spiders of medium to large size, bearing large tubercles on the opisthosoma. In many species, tubercles are also found on the carapace and legs (especially large ones on legs I and II). Chelicerae with two promarginal and one retromarginal tooth. The epigyne with a simple, usually rectangular median plate, and the receptacles are strongly sclerotized. For the full genus diagnosis, see <xref ref-type="bibr" rid="B13">Lin et al. (2022)</xref>. The genus comprises 35 described species, of which 9 occur in Africa and 26 in Asia and Australasia (<xref ref-type="bibr" rid="B26">WSC 2025</xref>). The genus is currently not divided into species groups. Afrotropical species (except those from South Africa) are poorly studied and are mainly known only from their original descriptions (<xref ref-type="bibr" rid="B26">WSC 2025</xref>). Despite their broad distribution, the species from Africa and other regions are morphologically similar and clearly belong to the same genus. Species of the genus may occur in sympatry; <italic><tp:taxon-name><tp:taxon-name-part taxon-name-part-type="genus" reg="Phrynarachne">P.</tp:taxon-name-part> <tp:taxon-name-part taxon-name-part-type="species" reg="ceylonica">ceylonica</tp:taxon-name-part></tp:taxon-name></italic> and <italic><tp:taxon-name><tp:taxon-name-part taxon-name-part-type="genus" reg="Phrynarachne">P.</tp:taxon-name-part> <tp:taxon-name-part taxon-name-part-type="species" reg="decipiens">decipiens</tp:taxon-name-part></tp:taxon-name></italic> were collected by the author at the same locality on the same day.</p></tp:treatment-sec><ref-list><ref id="B13"><mixed-citation xmlns:xlink="http://www.w3.org/1999/xlink" xlink:type="simple"><person-group><name name-style="western"><surname>Lin</surname><given-names>YJ</given-names></name><name name-style="western"><surname>Long</surname><given-names>Y</given-names></name><name name-style="western"><surname>Koomen</surname><given-names>P</given-names></name><name name-style="western"><surname>Yan</surname><given-names>XY</given-names></name><name name-style="western"><surname>Li</surname><given-names>SQ</given-names></name></person-group> (<year>2022</year>) <article-title>Taxonomic notes on the genus <italic><tp:taxon-name><tp:taxon-name-part taxon-name-part-type="genus">Phrynarachne</tp:taxon-name-part></tp:taxon-name></italic> from China (<tp:taxon-name><tp:taxon-name-part taxon-name-part-type="order">Araneae</tp:taxon-name-part></tp:taxon-name>, <tp:taxon-name><tp:taxon-name-part taxon-name-part-type="family">Thomisidae</tp:taxon-name-part></tp:taxon-name>).</article-title><source>ZooKeys</source><volume>1085</volume>: <fpage>69</fpage>–<lpage>99</lpage>. <ext-link xlink:href="10.3897/zookeys.1085.77966" ext-link-type="doi" xlink:type="simple">https://doi.org/10.3897/zookeys.1085.77966</ext-link></mixed-citation></ref><ref id="B26"><mixed-citation xmlns:xlink="http://www.w3.org/1999/xlink" xlink:type="simple">WSC (<year>2025</year>) World Spider Catalog. Version 26. Natural History Museum Bern, Bern. <ext-link xlink:href="http://wsc.nmbe.ch" ext-link-type="uri" xlink:type="simple">http://wsc.nmbe.ch</ext-link> [Accessed 10 Jul. 2025]</mixed-citation></ref></ref-list></tp:taxon-treatment>
