# Supplementary material for: ﻿New species and new records of Phrynarachne crab spiders (Araneae, Thomisidae) from Southeast Asia
Source: Zookeys. 2025 Oct 24;1257:55–70. doi: 10.3897/zookeys.1257.165973 (PMC12579333; doi:10.3897/zookeys.1257.165973)
Supplement: XML Treatment for Phrynarachne gorochovi [file zookeys.1257.165973-treatment2.xml]

<!DOCTYPE tp:taxon-treatment
  PUBLIC "-//TaxonX//DTD Taxonomic Treatment Publishing DTD v0 20100105//EN" "tax-treatment-NSO.dtd">
<tp:taxon-treatment xmlns:tp="http://www.plazi.org/taxpub"><tp:treatment-meta><kwd-group><label>Taxon classification</label><kwd>
                <named-content content-type="kingdom">Animalia</named-content>
              </kwd><kwd>
                <named-content content-type="order">Araneae</named-content>
              </kwd><kwd>
                <named-content content-type="family">Thomisidae</named-content>
              </kwd></kwd-group><mixed-citation publication-type="journal"><person-group><name><surname>Omelko</surname><given-names>Mikhail M.</given-names></name></person-group><article-title>﻿New species and new records of <italic><tp:taxon-name><tp:taxon-name-part taxon-name-part-type="genus" reg="Phrynarachne">Phrynarachne</tp:taxon-name-part></tp:taxon-name></italic> crab spiders (<tp:taxon-name><tp:taxon-name-part taxon-name-part-type="order">Araneae</tp:taxon-name-part></tp:taxon-name>, <tp:taxon-name><tp:taxon-name-part taxon-name-part-type="family">Thomisidae</tp:taxon-name-part></tp:taxon-name>) from Southeast Asia</article-title><source>Zookeys</source><day>24</day><month>10</month><year>2025</year><volume>1257</volume><fpage>55</fpage><lpage>70</lpage><pub-id pub-id-type="doi">10.3897/zookeys.1257.165973</pub-id></mixed-citation></tp:treatment-meta><tp:nomenclature><label>﻿</label><tp:taxon-name><object-id xmlns:xlink="http://www.w3.org/1999/xlink" content-type="arpha" xlink:type="simple">5316A90D-8DC1-5E7F-ABBD-6E51BA284EB0</object-id>
              <tp:taxon-name-part taxon-name-part-type="genus" reg="Phrynarachne">Phrynarachne</tp:taxon-name-part>
              <tp:taxon-name-part taxon-name-part-type="species" reg="gorochovi">gorochovi</tp:taxon-name-part>
              <object-id xmlns:xlink="http://www.w3.org/1999/xlink" content-type="zoobank" xlink:type="simple">https://zoobank.org/942B88A2-CA73-4A3F-A615-D7509F32D8D7</object-id>
            </tp:taxon-name><tp:taxon-status xmlns:xlink="http://www.w3.org/1999/xlink" xlink:type="simple">sp. nov.</tp:taxon-status><xref ref-type="fig" rid="F1">Figs 1–4</xref><xref ref-type="fig" rid="F2">, 5–7</xref><xref ref-type="fig" rid="F7">, 28</xref></tp:nomenclature><tp:treatment-sec sec-type="type material" id="SECID0EGMAC"><title>Type material.</title><p><bold><italic>Holotype</italic>.</bold> Philippines • ♀; Luzon Isl., Nueva Ecija Prov.; <named-content xmlns:xlink="http://www.w3.org/1999/xlink" content-type="dwc:verbatimCoordinates" xlink:type="simple"><named-content content-type="geo-json" specific-use="{&#34;type&#34;:&#34;Point&#34;,&#34;coordinates&#34;:[121.233333,15.650000]}" id="NCID0EUMAC" xlink:type="simple">15°39'N, 121°14'E</named-content></named-content>; 370 m a.s.l.; 10–18.02.1993; A.V. Gorochov leg.; ZMMU.</p></tp:treatment-sec><tp:treatment-sec sec-type="etymology" id="SECID0EZMAC"><title>Etymology.</title><p>The specific epithet is after Andrei Vasil’evich Gorochov (St-Petersburg, Russia), a Russian entomologist specializing in <tp:taxon-name><tp:taxon-name-part taxon-name-part-type="superorder">Polyneoptera</tp:taxon-name-part></tp:taxon-name> taxonomy, who collected the holotype.</p></tp:treatment-sec><tp:treatment-sec sec-type="diagnosis" id="SECID0EENAC"><title>Diagnosis.</title><p>By the presence of long triangular tubercles on the lateral sides of opisthosoma, the female of the new species resembles those of <italic><tp:taxon-name><tp:taxon-name-part taxon-name-part-type="genus" reg="Phrynarachne">P.</tp:taxon-name-part> <tp:taxon-name-part taxon-name-part-type="species" reg="brevis">brevis</tp:taxon-name-part></tp:taxon-name></italic> Tang &amp; Li, 2010 from southern China. <italic><tp:taxon-name><tp:taxon-name-part taxon-name-part-type="genus" reg="Phrynarachne">Phrynarachne</tp:taxon-name-part> <tp:taxon-name-part taxon-name-part-type="species" reg="gorochovi">gorochovi</tp:taxon-name-part></tp:taxon-name></italic> sp. nov. can be easily distinguished from this species by the median plate (<abbrev xmlns:xlink="http://www.w3.org/1999/xlink" xlink:title="median plate" id="ABBRID0EAOAC" xlink:type="simple">MP</abbrev>) of the epigyne, which has an indistinct posterior margin and lateral edges directed posteriorly (vs. posterior margin distinct, lateral edges directed anteriorly; cf. Fig. <xref ref-type="fig" rid="F2">5</xref> and <xref ref-type="bibr" rid="B13">Lin et al. 2022</xref>: fig. 6A).</p></tp:treatment-sec><tp:treatment-sec sec-type="description" id="SECID0EMOAC"><title>Description.</title><p><bold>Female</bold> (Figs <xref ref-type="fig" rid="F1">1–4</xref>). Total length 15.30. Carapace 7.37 long, 7.55 wide. Opisthosoma 7.52 long, 14.36 wide. Carapace light brown with yellow median band with dark brown irregular spots; lateral sides with dark brown radial stripes; with 2 large humps at head area (Fig. <xref ref-type="fig" rid="F1">3</xref>) and numerous small tubercles across its surface. Clypeus yellow with dark brown irregular spots. Chelicerae yellow with numerous dark brown irregular spots. Labium’s proximal half yellow, black distally. Endites yellow with black stripe proximally. Sternum yellow with somewhat darker edges. Dorsal part of opisthosoma yellow with numerous light brown and dark brown irregular spots. Lateral sides of opisthosoma yellow with numerous small brown spots. Ventral part of opisthosoma light yellow with some tiny light brown spots. Each side of opisthosoma with c. 19 triangular tubercles, few of them with a seta on the top. Spinnerets light brown.</p><fig id="F1" position="float" orientation="portrait"><object-id xmlns:xlink="http://www.w3.org/1999/xlink" content-type="doi" xlink:type="simple">10.3897/zookeys.1257.165973.figures1-4</object-id><object-id xmlns:xlink="http://www.w3.org/1999/xlink" content-type="arpha" xlink:type="simple">96923E80-BE55-52A7-9A21-3AE6CC11A484</object-id><label>Figures 1–4.</label><caption><p>Female habitus of <italic><tp:taxon-name><tp:taxon-name-part taxon-name-part-type="genus" reg="Phrynarachne">Phrynarachne</tp:taxon-name-part> <tp:taxon-name-part taxon-name-part-type="species" reg="gorochovi">gorochovi</tp:taxon-name-part></tp:taxon-name></italic> sp. nov. 1. Dorsal; 2. Ventral; 3. Anterior; 4. Posterior. Scale bars: 5 mm (1, 2); 2.5 mm (3, 4).</p></caption><graphic xmlns:xlink="http://www.w3.org/1999/xlink" xlink:href="zookeys-1257-055_article-165973__-g001.jpg" position="float" orientation="portrait" xlink:type="simple" id="oo_1448260.jpg"><uri content-type="original_file" xlink:type="simple">https://binary.pensoft.net/fig/1448260</uri></graphic></fig><p>Eye sizes and interdistances: <abbrev xmlns:xlink="http://www.w3.org/1999/xlink" xlink:title="anterior median eye" id="ABBRID0EWPAC" xlink:type="simple">AME</abbrev> 0.32, <abbrev xmlns:xlink="http://www.w3.org/1999/xlink" xlink:title="anterior lateral eye" id="ABBRID0E1PAC" xlink:type="simple">ALE</abbrev> 0.28, <abbrev xmlns:xlink="http://www.w3.org/1999/xlink" xlink:title="posterior median eye" id="ABBRID0E5PAC" xlink:type="simple">PME</abbrev> 0.30, <abbrev xmlns:xlink="http://www.w3.org/1999/xlink" xlink:title="posterior lateral eye" id="ABBRID0EDAAE" xlink:type="simple">PLE</abbrev> 0.24; <abbrev xmlns:xlink="http://www.w3.org/1999/xlink" xlink:title="anterior median eye" id="ABBRID0EHAAE" xlink:type="simple">AME</abbrev>–<abbrev xmlns:xlink="http://www.w3.org/1999/xlink" xlink:title="anterior median eye" id="ABBRID0ELAAE" xlink:type="simple">AME</abbrev> 0.96, <abbrev xmlns:xlink="http://www.w3.org/1999/xlink" xlink:title="anterior median eye" id="ABBRID0EPAAE" xlink:type="simple">AME</abbrev>–<abbrev xmlns:xlink="http://www.w3.org/1999/xlink" xlink:title="anterior lateral eye" id="ABBRID0ETAAE" xlink:type="simple">ALE</abbrev> 0.55, <abbrev xmlns:xlink="http://www.w3.org/1999/xlink" xlink:title="posterior median eye" id="ABBRID0EXAAE" xlink:type="simple">PME</abbrev>–<abbrev xmlns:xlink="http://www.w3.org/1999/xlink" xlink:title="posterior median eye" id="ABBRID0E2AAE" xlink:type="simple">PME</abbrev> 1.46, <abbrev xmlns:xlink="http://www.w3.org/1999/xlink" xlink:title="posterior median eye" id="ABBRID0E6AAE" xlink:type="simple">PME</abbrev>–<abbrev xmlns:xlink="http://www.w3.org/1999/xlink" xlink:title="posterior lateral eye" id="ABBRID0EDBAE" xlink:type="simple">PLE</abbrev> 0.80, <abbrev xmlns:xlink="http://www.w3.org/1999/xlink" xlink:title="anterior median eye" id="ABBRID0EHBAE" xlink:type="simple">AME</abbrev>–<abbrev xmlns:xlink="http://www.w3.org/1999/xlink" xlink:title="posterior median eye" id="ABBRID0ELBAE" xlink:type="simple">PME</abbrev> 0.62, <abbrev xmlns:xlink="http://www.w3.org/1999/xlink" xlink:title="anterior lateral eye" id="ABBRID0EPBAE" xlink:type="simple">ALE</abbrev>–<abbrev xmlns:xlink="http://www.w3.org/1999/xlink" xlink:title="posterior lateral eye" id="ABBRID0ETBAE" xlink:type="simple">PLE</abbrev> 0.53. Clypeus height at <abbrev xmlns:xlink="http://www.w3.org/1999/xlink" xlink:title="anterior median eye" id="ABBRID0EXBAE" xlink:type="simple">AME</abbrev> 0.77, at <abbrev xmlns:xlink="http://www.w3.org/1999/xlink" xlink:title="anterior lateral eye" id="ABBRID0E2BAE" xlink:type="simple">ALE</abbrev> 0.86.</p><p>Leg and palp measurements: Palp: 1.83, 1.36, 1.37, 1.86 (6.42). Leg I: 5.70, 1.92, 4.14, 3.21, 2.07 (17.04). Leg II: 7.25, 3.64, 5.36, 3.78, 2.32 (22.35). Leg III: 4.26, 2.41, 3.22, 1.93, 1.54 (13.36). Leg IV: 4.22, 2.19, 2.93, 1.84, 1.50 (12.68).</p><p>Palp coloration: <abbrev xmlns:xlink="http://www.w3.org/1999/xlink" xlink:title="femur" id="ABBRID0ECCAE" xlink:type="simple">Fe</abbrev>–<abbrev xmlns:xlink="http://www.w3.org/1999/xlink" xlink:title="tibia" id="ABBRID0EGCAE" xlink:type="simple">Ti</abbrev> yellow with brown and dark brown irregular spots; Ta same dorsally, black with yellow tip ventrally. Legs coloration: <abbrev xmlns:xlink="http://www.w3.org/1999/xlink" xlink:title="femur" id="ABBRID0EKCAE" xlink:type="simple">Fe</abbrev> I dark brown with irregular yellow patches dorsally and retrolaterally, prolateral surface yellow with dark brown spots, yellow with dark brown spots ventrally; <abbrev xmlns:xlink="http://www.w3.org/1999/xlink" xlink:title="femur" id="ABBRID0EOCAE" xlink:type="simple">Fe</abbrev> II same as <abbrev xmlns:xlink="http://www.w3.org/1999/xlink" xlink:title="femur" id="ABBRID0ESCAE" xlink:type="simple">Fe</abbrev> I; <abbrev xmlns:xlink="http://www.w3.org/1999/xlink" xlink:title="femur" id="ABBRID0EWCAE" xlink:type="simple">Fe</abbrev> III–IV light brown with black and yellow spots on distal part. <abbrev xmlns:xlink="http://www.w3.org/1999/xlink" xlink:title="patella" id="ABBRID0E1CAE" xlink:type="simple">Pa</abbrev> I–II dark brown with irregular yellow patches; <abbrev xmlns:xlink="http://www.w3.org/1999/xlink" xlink:title="patella" id="ABBRID0E5CAE" xlink:type="simple">Pa</abbrev> III–IV dark brown with irregular yellow patches. <abbrev xmlns:xlink="http://www.w3.org/1999/xlink" xlink:title="tibia" id="ABBRID0ECDAE" xlink:type="simple">Ti</abbrev> I–II dark brown with irregular yellow patches; <abbrev xmlns:xlink="http://www.w3.org/1999/xlink" xlink:title="tibia" id="ABBRID0EGDAE" xlink:type="simple">Ti</abbrev> III–IV dark brown with irregular yellow patches. <abbrev xmlns:xlink="http://www.w3.org/1999/xlink" xlink:title="metatarsus" id="ABBRID0EKDAE" xlink:type="simple">Mt</abbrev> I–II dark brown with irregular yellow patches; <abbrev xmlns:xlink="http://www.w3.org/1999/xlink" xlink:title="metatarsus" id="ABBRID0EODAE" xlink:type="simple">Mt</abbrev> III–IV dark brown with irregular yellow patches. Ta I–II yellow with thin black stripe dorsally; Ta III–IV yellow. Femora I and II with number of tubercles especially large at tibiae; tibiae I and II with large ventral spines (tibia I – 7; tibia II – 11).</p><p>Epigyne as shown in Figs <xref ref-type="fig" rid="F2">5–7</xref>, with inconspicuous margins, width/length ratio 1. Median plate (<abbrev xmlns:xlink="http://www.w3.org/1999/xlink" xlink:title="median plate" id="ABBRID0EYDAE" xlink:type="simple">MP</abbrev>) inverted V-shaped, posterior margin indistinct and lateral edges directed posteriorly (outlined with a dashed line in Fig. <xref ref-type="fig" rid="F2">5</xref>); hood absent, but with shallow cavity; width/length ratio 2.3. Copulatory openings (<abbrev xmlns:xlink="http://www.w3.org/1999/xlink" xlink:title="copulatory opening" id="ABBRID0EAEAE" xlink:type="simple">CO</abbrev>) indistinct. Receptacles (<abbrev xmlns:xlink="http://www.w3.org/1999/xlink" xlink:title="receptacle" id="ABBRID0EEEAE" xlink:type="simple">Re</abbrev>) kidney-shaped, touching each other anteriorly, with smooth surface; anterior/posterior edge width ratio c. 2.5. Fertilization ducts (<abbrev xmlns:xlink="http://www.w3.org/1999/xlink" xlink:title="fertilization duct" id="ABBRID0EIEAE" xlink:type="simple">FD</abbrev>) transverse.</p><fig id="F2" position="float" orientation="portrait"><object-id xmlns:xlink="http://www.w3.org/1999/xlink" content-type="doi" xlink:type="simple">10.3897/zookeys.1257.165973.figures5-7</object-id><object-id xmlns:xlink="http://www.w3.org/1999/xlink" content-type="arpha" xlink:type="simple">15B32715-1CE2-5D48-A357-A09F571E8275</object-id><label>Figures 5–7.</label><caption><p>Epigyne of <italic><tp:taxon-name><tp:taxon-name-part taxon-name-part-type="genus" reg="Phrynarachne">Phrynarachne</tp:taxon-name-part> <tp:taxon-name-part taxon-name-part-type="species" reg="gorochovi">gorochovi</tp:taxon-name-part></tp:taxon-name></italic> sp. nov. 5. Intact, ventral; 6. Macerated, ventral; 7. Macerated, dorsal. Abbreviations: <abbrev xmlns:xlink="http://www.w3.org/1999/xlink" xlink:title="fertilization duct" id="ABBRID0E6EAE" xlink:type="simple">FD</abbrev> = fertilization duct, <abbrev xmlns:xlink="http://www.w3.org/1999/xlink" xlink:title="median plate" id="ABBRID0EDFAE" xlink:type="simple">MP</abbrev> = median plate, <abbrev xmlns:xlink="http://www.w3.org/1999/xlink" xlink:title="receptacle" id="ABBRID0EHFAE" xlink:type="simple">Re</abbrev> = receptacle. Scale bars: 0.2 mm.</p></caption><graphic xmlns:xlink="http://www.w3.org/1999/xlink" xlink:href="zookeys-1257-055_article-165973__-g002.jpg" position="float" orientation="portrait" xlink:type="simple" id="oo_1448261.jpg"><uri content-type="original_file" xlink:type="simple">https://binary.pensoft.net/fig/1448261</uri></graphic></fig></tp:treatment-sec><tp:treatment-sec sec-type="notes" id="SECID0EQFAE"><title>Notes.</title><p>This species represents the first published record of the genus in the Philippines. However, there are four <italic><tp:taxon-name><tp:taxon-name-part taxon-name-part-type="genus" reg="Phrynarachne">Phrynarachne</tp:taxon-name-part></tp:taxon-name></italic> observations on <xref ref-type="bibr" rid="B10">iNaturalist (2025)</xref>: one clearly belongs to <italic><tp:taxon-name><tp:taxon-name-part taxon-name-part-type="genus" reg="Phrynarachne">P.</tp:taxon-name-part> <tp:taxon-name-part taxon-name-part-type="species" reg="ceylonica">ceylonica</tp:taxon-name-part></tp:taxon-name></italic>, and the others likely represent undescribed species. The only Asian <italic><tp:taxon-name><tp:taxon-name-part taxon-name-part-type="genus" reg="Phrynarachne">Phrynarachne</tp:taxon-name-part></tp:taxon-name></italic> species known exclusively from a male is <italic><tp:taxon-name><tp:taxon-name-part taxon-name-part-type="genus" reg="Phrynarachne">P.</tp:taxon-name-part> <tp:taxon-name-part taxon-name-part-type="species" reg="bimaculata">bimaculata</tp:taxon-name-part></tp:taxon-name></italic>, whose type locality is in Myanmar – nearly 3000 km away from the collection sites of <italic><tp:taxon-name><tp:taxon-name-part taxon-name-part-type="genus" reg="Phrynarachne">Phrynarachne</tp:taxon-name-part> <tp:taxon-name-part taxon-name-part-type="species" reg="gorochovi">gorochovi</tp:taxon-name-part></tp:taxon-name></italic> sp. nov. This large geographic gap further reduces the likelihood of conspecificity.</p></tp:treatment-sec><tp:treatment-sec sec-type="distribution" id="SECID0EJHAE"><title>Distribution.</title><p>Type locality only, Philippines (Fig. <xref ref-type="fig" rid="F7">28</xref>).</p></tp:treatment-sec><tp:treatment-sec><!--Section generated to contain objects referenced in tp:taxon-treatment.--><fig id="F7" position="float" orientation="portrait"><object-id xmlns:xlink="http://www.w3.org/1999/xlink" content-type="doi" xlink:type="simple">10.3897/zookeys.1257.165973.figure28</object-id><object-id xmlns:xlink="http://www.w3.org/1999/xlink" content-type="arpha" xlink:type="simple">604435C3-C74D-5CDC-A319-73913464DB90</object-id><label>Figure 28.</label><caption><p>Distribution records of <italic><tp:taxon-name><tp:taxon-name-part taxon-name-part-type="genus" reg="Phrynarachne">Phrynarachne</tp:taxon-name-part></tp:taxon-name></italic> spp. in Asia and Australasia: <italic><tp:taxon-name><tp:taxon-name-part taxon-name-part-type="genus" reg="Phrynarachne">P.</tp:taxon-name-part> <tp:taxon-name-part taxon-name-part-type="species" reg="fatalis">fatalis</tp:taxon-name-part></tp:taxon-name></italic> (1), <italic><tp:taxon-name><tp:taxon-name-part taxon-name-part-type="genus" reg="Phrynarachne">P.</tp:taxon-name-part> <tp:taxon-name-part taxon-name-part-type="species" reg="rothschildi">rothschildi</tp:taxon-name-part></tp:taxon-name></italic> (2), <italic><tp:taxon-name><tp:taxon-name-part taxon-name-part-type="genus" reg="Phrynarachne">P.</tp:taxon-name-part> <tp:taxon-name-part taxon-name-part-type="species" reg="ceylonica">ceylonica</tp:taxon-name-part></tp:taxon-name></italic> (3), <italic><tp:taxon-name><tp:taxon-name-part taxon-name-part-type="genus" reg="Phrynarachne">P.</tp:taxon-name-part> <tp:taxon-name-part taxon-name-part-type="species" reg="tuberosa">tuberosa</tp:taxon-name-part></tp:taxon-name></italic> (4), <italic><tp:taxon-name><tp:taxon-name-part taxon-name-part-type="genus" reg="Phrynarachne">P.</tp:taxon-name-part> <tp:taxon-name-part taxon-name-part-type="species" reg="decipiens">decipiens</tp:taxon-name-part></tp:taxon-name></italic> (5), <italic><tp:taxon-name><tp:taxon-name-part taxon-name-part-type="genus" reg="Phrynarachne">P.</tp:taxon-name-part> <tp:taxon-name-part taxon-name-part-type="species" reg="peeliana">peeliana</tp:taxon-name-part></tp:taxon-name></italic> (6), <italic><tp:taxon-name><tp:taxon-name-part taxon-name-part-type="genus" reg="Phrynarachne">P.</tp:taxon-name-part> <tp:taxon-name-part taxon-name-part-type="species" reg="bimaculata">bimaculata</tp:taxon-name-part></tp:taxon-name></italic> (7), <italic><tp:taxon-name><tp:taxon-name-part taxon-name-part-type="genus" reg="Phrynarachne">P.</tp:taxon-name-part> <tp:taxon-name-part taxon-name-part-type="species" reg="papulata">papulata</tp:taxon-name-part></tp:taxon-name></italic> (8), <italic><tp:taxon-name><tp:taxon-name-part taxon-name-part-type="genus" reg="Phrynarachne">P.</tp:taxon-name-part> <tp:taxon-name-part taxon-name-part-type="species" reg="brevis">brevis</tp:taxon-name-part></tp:taxon-name></italic> (9), <italic><tp:taxon-name><tp:taxon-name-part taxon-name-part-type="genus" reg="Phrynarachne">P.</tp:taxon-name-part> <tp:taxon-name-part taxon-name-part-type="species" reg="lancea">lancea</tp:taxon-name-part></tp:taxon-name></italic> (10), <italic><tp:taxon-name><tp:taxon-name-part taxon-name-part-type="genus" reg="Phrynarachne">P.</tp:taxon-name-part> <tp:taxon-name-part taxon-name-part-type="species" reg="aspera">aspera</tp:taxon-name-part></tp:taxon-name></italic> (11), <italic><tp:taxon-name><tp:taxon-name-part taxon-name-part-type="genus" reg="Phrynarachne">P.</tp:taxon-name-part> <tp:taxon-name-part taxon-name-part-type="species" reg="dreepy">dreepy</tp:taxon-name-part></tp:taxon-name></italic> (12), <italic><tp:taxon-name><tp:taxon-name-part taxon-name-part-type="genus" reg="Phrynarachne">P.</tp:taxon-name-part> <tp:taxon-name-part taxon-name-part-type="species" reg="mammillata">mammillata</tp:taxon-name-part></tp:taxon-name></italic> (13), <italic><tp:taxon-name><tp:taxon-name-part taxon-name-part-type="genus" reg="Phrynarachne">P.</tp:taxon-name-part> <tp:taxon-name-part taxon-name-part-type="species" reg="zhengzhongi">zhengzhongi</tp:taxon-name-part></tp:taxon-name></italic> (14), <italic><tp:taxon-name><tp:taxon-name-part taxon-name-part-type="genus" reg="Phrynarachne">P.</tp:taxon-name-part> <tp:taxon-name-part taxon-name-part-type="species" reg="kannegieteri">kannegieteri</tp:taxon-name-part></tp:taxon-name></italic> (15), <italic><tp:taxon-name><tp:taxon-name-part taxon-name-part-type="genus" reg="Phrynarachne">P.</tp:taxon-name-part> <tp:taxon-name-part taxon-name-part-type="species" reg="dissimilis">dissimilis</tp:taxon-name-part></tp:taxon-name></italic> (16), <italic><tp:taxon-name><tp:taxon-name-part taxon-name-part-type="genus" reg="Phrynarachne">P.</tp:taxon-name-part> <tp:taxon-name-part taxon-name-part-type="species" reg="yunhui">yunhui</tp:taxon-name-part></tp:taxon-name></italic> (17), <italic><tp:taxon-name><tp:taxon-name-part taxon-name-part-type="genus" reg="Phrynarachne">P.</tp:taxon-name-part> <tp:taxon-name-part taxon-name-part-type="species" reg="katoi">katoi</tp:taxon-name-part></tp:taxon-name></italic> (18), <italic><tp:taxon-name><tp:taxon-name-part taxon-name-part-type="genus" reg="Phrynarachne">P.</tp:taxon-name-part> <tp:taxon-name-part taxon-name-part-type="species" reg="coerulescens">coerulescens</tp:taxon-name-part></tp:taxon-name></italic> (19), <italic><tp:taxon-name><tp:taxon-name-part taxon-name-part-type="genus" reg="Phrynarachne">P.</tp:taxon-name-part> <tp:taxon-name-part taxon-name-part-type="species" reg="huangshanensis">huangshanensis</tp:taxon-name-part></tp:taxon-name></italic> (20), <italic><tp:taxon-name><tp:taxon-name-part taxon-name-part-type="genus" reg="Phrynarachne">P.</tp:taxon-name-part> <tp:taxon-name-part taxon-name-part-type="species" reg="storozhenkoi">storozhenkoi</tp:taxon-name-part></tp:taxon-name></italic> sp. nov. (21), <italic><tp:taxon-name><tp:taxon-name-part taxon-name-part-type="genus" reg="Phrynarachne">P.</tp:taxon-name-part> <tp:taxon-name-part taxon-name-part-type="species" reg="xuxiake">xuxiake</tp:taxon-name-part></tp:taxon-name></italic> (22), <italic><tp:taxon-name><tp:taxon-name-part taxon-name-part-type="genus" reg="Phrynarachne">P.</tp:taxon-name-part> <tp:taxon-name-part taxon-name-part-type="species" reg="gorochovi">gorochovi</tp:taxon-name-part></tp:taxon-name></italic> sp. nov. (23), <italic><tp:taxon-name><tp:taxon-name-part taxon-name-part-type="genus" reg="Phrynarachne">P.</tp:taxon-name-part> <tp:taxon-name-part taxon-name-part-type="species" reg="cucullata">cucullata</tp:taxon-name-part></tp:taxon-name></italic> (24), <italic><tp:taxon-name><tp:taxon-name-part taxon-name-part-type="genus" reg="Phrynarachne">P.</tp:taxon-name-part> <tp:taxon-name-part taxon-name-part-type="species" reg="jobiensis">jobiensis</tp:taxon-name-part></tp:taxon-name></italic> (25), <italic><tp:taxon-name><tp:taxon-name-part taxon-name-part-type="genus" reg="Phrynarachne">P.</tp:taxon-name-part> <tp:taxon-name-part taxon-name-part-type="species" reg="tuberculata">tuberculata</tp:taxon-name-part></tp:taxon-name></italic> (26), <italic><tp:taxon-name><tp:taxon-name-part taxon-name-part-type="genus" reg="Phrynarachne">P.</tp:taxon-name-part> <tp:taxon-name-part taxon-name-part-type="species" reg="cheesmanae">cheesmanae</tp:taxon-name-part></tp:taxon-name></italic> (27). New species are marked with squares; new records with asterisks; dubious records with question marks.</p></caption><graphic xmlns:xlink="http://www.w3.org/1999/xlink" xlink:href="zookeys-1257-055_article-165973__-g007.jpg" position="float" orientation="portrait" xlink:type="simple" id="oo_1448266.jpg"><uri content-type="original_file" xlink:type="simple">https://binary.pensoft.net/fig/1448266</uri></graphic></fig></tp:treatment-sec><ref-list><ref id="B13"><mixed-citation xmlns:xlink="http://www.w3.org/1999/xlink" xlink:type="simple"><person-group><name name-style="western"><surname>Lin</surname><given-names>YJ</given-names></name><name name-style="western"><surname>Long</surname><given-names>Y</given-names></name><name name-style="western"><surname>Koomen</surname><given-names>P</given-names></name><name name-style="western"><surname>Yan</surname><given-names>XY</given-names></name><name name-style="western"><surname>Li</surname><given-names>SQ</given-names></name></person-group> (<year>2022</year>) <article-title>Taxonomic notes on the genus <italic><tp:taxon-name><tp:taxon-name-part taxon-name-part-type="genus">Phrynarachne</tp:taxon-name-part></tp:taxon-name></italic> from China (<tp:taxon-name><tp:taxon-name-part taxon-name-part-type="order">Araneae</tp:taxon-name-part></tp:taxon-name>, <tp:taxon-name><tp:taxon-name-part taxon-name-part-type="family">Thomisidae</tp:taxon-name-part></tp:taxon-name>).</article-title><source>ZooKeys</source><volume>1085</volume>: <fpage>69</fpage>–<lpage>99</lpage>. <ext-link xlink:href="10.3897/zookeys.1085.77966" ext-link-type="doi" xlink:type="simple">https://doi.org/10.3897/zookeys.1085.77966</ext-link></mixed-citation></ref><ref id="B10"><mixed-citation xmlns:xlink="http://www.w3.org/1999/xlink" xlink:type="simple">iNaturalist (<year>2025</year>) iNaturalist. <ext-link xlink:href="https://www.inaturalist.org" ext-link-type="uri" xlink:type="simple">https://www.inaturalist.org</ext-link> [Accessed 10 Jul. 2025]</mixed-citation></ref></ref-list></tp:taxon-treatment>
