# Supplementary material for: ﻿New species and new records of Phrynarachne crab spiders (Araneae, Thomisidae) from Southeast Asia
Source: Zookeys. 2025 Oct 24;1257:55–70. doi: 10.3897/zookeys.1257.165973 (PMC12579333; doi:10.3897/zookeys.1257.165973)
Supplement: XML Treatment for Phrynarachne storozhenkoi [file zookeys.1257.165973-treatment3.xml]

<!DOCTYPE tp:taxon-treatment
  PUBLIC "-//TaxonX//DTD Taxonomic Treatment Publishing DTD v0 20100105//EN" "tax-treatment-NSO.dtd">
<tp:taxon-treatment xmlns:tp="http://www.plazi.org/taxpub"><tp:treatment-meta><kwd-group><label>Taxon classification</label><kwd>
                <named-content content-type="kingdom">Animalia</named-content>
              </kwd><kwd>
                <named-content content-type="order">Araneae</named-content>
              </kwd><kwd>
                <named-content content-type="family">Thomisidae</named-content>
              </kwd></kwd-group><mixed-citation publication-type="journal"><person-group><name><surname>Omelko</surname><given-names>Mikhail M.</given-names></name></person-group><article-title>﻿New species and new records of <italic><tp:taxon-name><tp:taxon-name-part taxon-name-part-type="genus" reg="Phrynarachne">Phrynarachne</tp:taxon-name-part></tp:taxon-name></italic> crab spiders (<tp:taxon-name><tp:taxon-name-part taxon-name-part-type="order">Araneae</tp:taxon-name-part></tp:taxon-name>, <tp:taxon-name><tp:taxon-name-part taxon-name-part-type="family">Thomisidae</tp:taxon-name-part></tp:taxon-name>) from Southeast Asia</article-title><source>Zookeys</source><day>24</day><month>10</month><year>2025</year><volume>1257</volume><fpage>55</fpage><lpage>70</lpage><pub-id pub-id-type="doi">10.3897/zookeys.1257.165973</pub-id></mixed-citation></tp:treatment-meta><tp:nomenclature><label>﻿</label><tp:taxon-name><object-id xmlns:xlink="http://www.w3.org/1999/xlink" content-type="arpha" xlink:type="simple">28EE7ECA-54B3-5D1A-9173-22671A15EF96</object-id>
              <tp:taxon-name-part taxon-name-part-type="genus" reg="Phrynarachne">Phrynarachne</tp:taxon-name-part>
              <tp:taxon-name-part taxon-name-part-type="species" reg="storozhenkoi">storozhenkoi</tp:taxon-name-part>
              <object-id xmlns:xlink="http://www.w3.org/1999/xlink" content-type="zoobank" xlink:type="simple">https://zoobank.org/6909DB71-5163-45EF-A000-F9FDC1BAD543</object-id>
            </tp:taxon-name><tp:taxon-status xmlns:xlink="http://www.w3.org/1999/xlink" xlink:type="simple">sp. nov.</tp:taxon-status><xref ref-type="fig" rid="F3">Figs 8–13</xref><xref ref-type="fig" rid="F7">, 28</xref></tp:nomenclature><tp:treatment-sec sec-type="type material" id="SECID0EEJAE"><title>Type material.</title><p><bold><italic>Holotype</italic>.</bold> Malaysia • ♀; Borneo, Sabah State, environs of Tawau; <named-content xmlns:xlink="http://www.w3.org/1999/xlink" content-type="dwc:verbatimCoordinates" xlink:type="simple"><named-content content-type="geo-json" specific-use="{&#34;type&#34;:&#34;Point&#34;,&#34;coordinates&#34;:[117.883333,4.400000]}" id="NCID0ESJAE" xlink:type="simple">4°24'N, 117°53'E</named-content></named-content>; 300 m a.s.l.; 30.08.–7.09.1994; A.M. Emelyanov leg.; ZMMU.</p></tp:treatment-sec><tp:treatment-sec sec-type="etymology" id="SECID0EXJAE"><title>Etymology.</title><p>The specific epithet honors Sergei Storozhenko (Vladivostok, Russia), the distinguished Russian entomologist known for his studies of pygmy grasshoppers (<tp:taxon-name><tp:taxon-name-part taxon-name-part-type="family">Tetrigidae</tp:taxon-name-part></tp:taxon-name>) and other orthopterans, including fossil <tp:taxon-name><tp:taxon-name-part taxon-name-part-type="order">Grylloblattodea</tp:taxon-name-part></tp:taxon-name>. This name is bestowed in the year of the 70<sup>th</sup> anniversary of his birth.</p></tp:treatment-sec><tp:treatment-sec sec-type="diagnosis" id="SECID0EJKAE"><title>Diagnosis.</title><p>By the pale coloration of the carapace and opisthosoma with small, rounded tubercles, the female of <italic><tp:taxon-name><tp:taxon-name-part taxon-name-part-type="genus" reg="Phrynarachne">P.</tp:taxon-name-part> <tp:taxon-name-part taxon-name-part-type="species" reg="storozhenkoi">storozhenkoi</tp:taxon-name-part></tp:taxon-name></italic> sp. nov. resembles those of the Asian <italic><tp:taxon-name><tp:taxon-name-part taxon-name-part-type="genus" reg="Phrynarachne">P.</tp:taxon-name-part> <tp:taxon-name-part taxon-name-part-type="species" reg="decipiens">decipiens</tp:taxon-name-part></tp:taxon-name></italic> (Forbes, 1884), <italic><tp:taxon-name><tp:taxon-name-part taxon-name-part-type="genus" reg="Phrynarachne">P.</tp:taxon-name-part> <tp:taxon-name-part taxon-name-part-type="species" reg="lancea">lancea</tp:taxon-name-part></tp:taxon-name></italic> Tang &amp; Li, 2010 and <italic><tp:taxon-name><tp:taxon-name-part taxon-name-part-type="genus" reg="Phrynarachne">P.</tp:taxon-name-part> <tp:taxon-name-part taxon-name-part-type="species" reg="mammillata">mammillata</tp:taxon-name-part></tp:taxon-name></italic>, known from southern China. The female of the new species can be distinguished from both similar species by the dark, almost black coloration of the dorsal side of opisthosoma (vs. white; cf. Figs <xref ref-type="fig" rid="F3">8</xref>, <xref ref-type="fig" rid="F5">20</xref> and <xref ref-type="bibr" rid="B13">Lin et al. 2022</xref>: fig. 19A). From <italic><tp:taxon-name><tp:taxon-name-part taxon-name-part-type="genus" reg="Phrynarachne">P.</tp:taxon-name-part> <tp:taxon-name-part taxon-name-part-type="species" reg="decipiens">decipiens</tp:taxon-name-part></tp:taxon-name></italic>, the new species also differs by the rounded, widened lateral edges of the median plate (<abbrev xmlns:xlink="http://www.w3.org/1999/xlink" xlink:title="median plate" id="ABBRID0ESMAE" xlink:type="simple">MP</abbrev>) (vs. edges pointed, narrow, directed anteriorly; cf. Figs <xref ref-type="fig" rid="F3">11</xref>, <xref ref-type="fig" rid="F5">23</xref>). From <italic><tp:taxon-name><tp:taxon-name-part taxon-name-part-type="genus" reg="Phrynarachne">P.</tp:taxon-name-part> <tp:taxon-name-part taxon-name-part-type="species" reg="lancea">lancea</tp:taxon-name-part></tp:taxon-name></italic>, it can be distinguished by the broad and slightly curved median plate (<abbrev xmlns:xlink="http://www.w3.org/1999/xlink" xlink:title="median plate" id="ABBRID0EJNAE" xlink:type="simple">MP</abbrev>) (vs. narrow and strongly curved; cf. Fig. <xref ref-type="fig" rid="F3">11</xref>, <xref ref-type="bibr" rid="B13">Lin et al. 2022</xref>: fig. 11A) and the receptacles (<abbrev xmlns:xlink="http://www.w3.org/1999/xlink" xlink:title="receptacle" id="ABBRID0EVNAE" xlink:type="simple">Re</abbrev>) nearly touching each other anteriorly (vs. widely spaced; cf. Fig. <xref ref-type="fig" rid="F3">13</xref>, <xref ref-type="bibr" rid="B13">Lin et al. 2022</xref>: fig. 11B). By the structure of the copulatory apparatus, the new species also resembles <italic><tp:taxon-name><tp:taxon-name-part taxon-name-part-type="genus" reg="Phrynarachne">P.</tp:taxon-name-part> <tp:taxon-name-part taxon-name-part-type="species" reg="mammillata">mammillata</tp:taxon-name-part></tp:taxon-name></italic> but can be easily distinguished from it by the smooth receptacles (vs. those covered with numerous deep folds; cf. Fig. <xref ref-type="fig" rid="F3">13</xref>, <xref ref-type="bibr" rid="B13">Lin et al. 2022</xref>: fig. 13B).</p></tp:treatment-sec><tp:treatment-sec sec-type="description" id="SECID0EUOAE"><title>Description.</title><p><bold>Female</bold> (Figs <xref ref-type="fig" rid="F3">8–10</xref>). Total length 12.61. Prosoma 5.51 long, 5.36 wide. Opisthosoma 7.62 long, 7.98 wide. Carapace yellowish white, with black head area and four irregular black spots (two anterior, two posterior). Clypeus dark brown. Chelicerae dark brown with tiny yellow spots. Labium yellowish brown, somewhat darker posteriorly. Endites yellowish brown, somewhat darker posteriorly. Sternum black with yellow n-mark anteriorly. Dorsal part of opisthosoma dark brown, with anterior half darker than posterior, bearing a thin yellow longitudinal mark and two large yellowish-white posterolateral spots. Lateral sides of opisthosoma yellowish white with irregular dark brown spots. Ventral part of opisthosoma dark brown with yellow spots. Each side of opisthosoma with 12 triangular tubercles, some with a clavate seta on the top. Spinnerets brown.</p><p>Eye sizes and interdistances: <abbrev xmlns:xlink="http://www.w3.org/1999/xlink" xlink:title="anterior median eye" id="ABBRID0ECPAE" xlink:type="simple">AME</abbrev> 0.13, <abbrev xmlns:xlink="http://www.w3.org/1999/xlink" xlink:title="anterior lateral eye" id="ABBRID0EGPAE" xlink:type="simple">ALE</abbrev> 0.20, <abbrev xmlns:xlink="http://www.w3.org/1999/xlink" xlink:title="posterior median eye" id="ABBRID0EKPAE" xlink:type="simple">PME</abbrev> 0.16, <abbrev xmlns:xlink="http://www.w3.org/1999/xlink" xlink:title="posterior lateral eye" id="ABBRID0EOPAE" xlink:type="simple">PLE</abbrev> 0.16; <abbrev xmlns:xlink="http://www.w3.org/1999/xlink" xlink:title="anterior median eye" id="ABBRID0ESPAE" xlink:type="simple">AME</abbrev>–<abbrev xmlns:xlink="http://www.w3.org/1999/xlink" xlink:title="anterior median eye" id="ABBRID0EWPAE" xlink:type="simple">AME</abbrev> 0.44, <abbrev xmlns:xlink="http://www.w3.org/1999/xlink" xlink:title="anterior median eye" id="ABBRID0E1PAE" xlink:type="simple">AME</abbrev>–<abbrev xmlns:xlink="http://www.w3.org/1999/xlink" xlink:title="anterior lateral eye" id="ABBRID0E5PAE" xlink:type="simple">ALE</abbrev> 0.28, <abbrev xmlns:xlink="http://www.w3.org/1999/xlink" xlink:title="posterior median eye" id="ABBRID0ECQAE" xlink:type="simple">PME</abbrev>–<abbrev xmlns:xlink="http://www.w3.org/1999/xlink" xlink:title="posterior median eye" id="ABBRID0EGQAE" xlink:type="simple">PME</abbrev> 0.49, <abbrev xmlns:xlink="http://www.w3.org/1999/xlink" xlink:title="posterior median eye" id="ABBRID0EKQAE" xlink:type="simple">PME</abbrev>–<abbrev xmlns:xlink="http://www.w3.org/1999/xlink" xlink:title="posterior lateral eye" id="ABBRID0EOQAE" xlink:type="simple">PLE</abbrev> 0.46, <abbrev xmlns:xlink="http://www.w3.org/1999/xlink" xlink:title="anterior median eye" id="ABBRID0ESQAE" xlink:type="simple">AME</abbrev>–<abbrev xmlns:xlink="http://www.w3.org/1999/xlink" xlink:title="posterior median eye" id="ABBRID0EWQAE" xlink:type="simple">PME</abbrev> 0.37, <abbrev xmlns:xlink="http://www.w3.org/1999/xlink" xlink:title="anterior lateral eye" id="ABBRID0E1QAE" xlink:type="simple">ALE</abbrev>–<abbrev xmlns:xlink="http://www.w3.org/1999/xlink" xlink:title="posterior lateral eye" id="ABBRID0E5QAE" xlink:type="simple">PLE</abbrev> 0.40. Clypeus height at <abbrev xmlns:xlink="http://www.w3.org/1999/xlink" xlink:title="anterior median eye" id="ABBRID0ECRAE" xlink:type="simple">AME</abbrev> 0.45, at <abbrev xmlns:xlink="http://www.w3.org/1999/xlink" xlink:title="anterior lateral eye" id="ABBRID0EGRAE" xlink:type="simple">ALE</abbrev> 0.56.</p><p>Leg and palp measurements: Palp: 1.38, 0.85, 0.99, 1.68 (4.90). Leg I: 5.97, 2.64, 4.12, 4.32, 1.71 (18.76). Leg II: 5.89, 2.47, 3.97, 4.09, 1.73 (18.15). Leg III: 3.29, 1.78, 2.37, 1.53, 1.14 (10.11). Leg IV: 3.53, 1.62, 2.39, 1.40, 1.00 (9.94).</p><p>Palp coloration: <abbrev xmlns:xlink="http://www.w3.org/1999/xlink" xlink:title="femur" id="ABBRID0ENRAE" xlink:type="simple">Fe</abbrev> black with thin yellow longitudinal stripe dorsally; <abbrev xmlns:xlink="http://www.w3.org/1999/xlink" xlink:title="patella" id="ABBRID0ERRAE" xlink:type="simple">Pa</abbrev>–<abbrev xmlns:xlink="http://www.w3.org/1999/xlink" xlink:title="tibia" id="ABBRID0EVRAE" xlink:type="simple">Ti</abbrev> black; Ta yellowish brown with black proximal part. Legs coloration: <abbrev xmlns:xlink="http://www.w3.org/1999/xlink" xlink:title="femur" id="ABBRID0EZRAE" xlink:type="simple">Fe</abbrev> I–II black with yellow irregular spots; <abbrev xmlns:xlink="http://www.w3.org/1999/xlink" xlink:title="femur" id="ABBRID0E4RAE" xlink:type="simple">Fe</abbrev> III proximal half brown with yellow spots, distal half black with yellow spots; <abbrev xmlns:xlink="http://www.w3.org/1999/xlink" xlink:title="femur" id="ABBRID0EBSAE" xlink:type="simple">Fe</abbrev> IV brown with yellow spots. <abbrev xmlns:xlink="http://www.w3.org/1999/xlink" xlink:title="patella" id="ABBRID0EFSAE" xlink:type="simple">Pa</abbrev> I–IV black with yellow irregular spots. <abbrev xmlns:xlink="http://www.w3.org/1999/xlink" xlink:title="tibia" id="ABBRID0EJSAE" xlink:type="simple">Ti</abbrev> I–II dark brown with yellow irregular spots and black spots proximally; <abbrev xmlns:xlink="http://www.w3.org/1999/xlink" xlink:title="tibia" id="ABBRID0ENSAE" xlink:type="simple">Ti</abbrev> III dark brown with distal half darker than proximal and irregular yellow spots; <abbrev xmlns:xlink="http://www.w3.org/1999/xlink" xlink:title="tibia" id="ABBRID0ERSAE" xlink:type="simple">Ti</abbrev> IV black with irregular yellow spots. <abbrev xmlns:xlink="http://www.w3.org/1999/xlink" xlink:title="metatarsus" id="ABBRID0EVSAE" xlink:type="simple">Mt</abbrev> I–II light brown with tiny yellow spots; <abbrev xmlns:xlink="http://www.w3.org/1999/xlink" xlink:title="metatarsus" id="ABBRID0EZSAE" xlink:type="simple">Mt</abbrev> III–IV yellow with light brown lateral sides. Ta I–II light brown with yellow dorsoprolateral sides; Ta III–IV light brown with yellow spots. Femora I and II with tubercles; tibiae I and II with large ventral spines (tibia I – 6; tibia II – 6).</p><fig id="F3" position="float" orientation="portrait"><object-id xmlns:xlink="http://www.w3.org/1999/xlink" content-type="doi" xlink:type="simple">10.3897/zookeys.1257.165973.figures8-13</object-id><object-id xmlns:xlink="http://www.w3.org/1999/xlink" content-type="arpha" xlink:type="simple">D66F7DA0-B5B6-5447-84FC-D80FC9EE8A65</object-id><label>Figures 8–13.</label><caption><p>Female habitus (8–10) and epigyne (11–13) of <italic><tp:taxon-name><tp:taxon-name-part taxon-name-part-type="genus" reg="Phrynarachne">Phrynarachne</tp:taxon-name-part> <tp:taxon-name-part taxon-name-part-type="species" reg="storozhenkoi">storozhenkoi</tp:taxon-name-part></tp:taxon-name></italic> sp. nov. 8. Dorsal; 9. Ventral; 10. Anterior; 11. Intact, ventral; 12. Macerated, ventral; 13. Macerated, dorsal. Abbreviations: <abbrev xmlns:xlink="http://www.w3.org/1999/xlink" xlink:title="copulatory opening" id="ABBRID0EQTAE" xlink:type="simple">CO</abbrev> = copulatory opening, <abbrev xmlns:xlink="http://www.w3.org/1999/xlink" xlink:title="fertilization duct" id="ABBRID0EUTAE" xlink:type="simple">FD</abbrev> = fertilization duct, <abbrev xmlns:xlink="http://www.w3.org/1999/xlink" xlink:title="median plate" id="ABBRID0EYTAE" xlink:type="simple">MP</abbrev> = median plate, <abbrev xmlns:xlink="http://www.w3.org/1999/xlink" xlink:title="receptacle" id="ABBRID0E3TAE" xlink:type="simple">Re</abbrev> = receptacle. Scale bars: 5 mm (8, 9); 2.5 mm (10); 0.2 mm (11–13).</p></caption><graphic xmlns:xlink="http://www.w3.org/1999/xlink" xlink:href="zookeys-1257-055_article-165973__-g003.jpg" position="float" orientation="portrait" xlink:type="simple" id="oo_1448262.jpg"><uri content-type="original_file" xlink:type="simple">https://binary.pensoft.net/fig/1448262</uri></graphic></fig><p>Epigyne as shown in Figs <xref ref-type="fig" rid="F3">11–13</xref>, with M-shaped sclerotized margins, width/length ratio 1.5. Median plate (<abbrev xmlns:xlink="http://www.w3.org/1999/xlink" xlink:title="median plate" id="ABBRID0ELUAE" xlink:type="simple">MP</abbrev>) broad and transversely elongate, dumbbell-shaped with smoothly concave anterior and posterior edges and rounded, widened lateral edges, forming arcuate, smile-shaped structure; hood absent; width/length ratio 3. Copulatory openings (<abbrev xmlns:xlink="http://www.w3.org/1999/xlink" xlink:title="copulatory opening" id="ABBRID0EPUAE" xlink:type="simple">CO</abbrev>) distinct. Receptacles (<abbrev xmlns:xlink="http://www.w3.org/1999/xlink" xlink:title="receptacle" id="ABBRID0ETUAE" xlink:type="simple">Re</abbrev>) kidney-shaped, close to each other anteriorly, with uneven surface; anterior/posterior edge width ratio c. 1.8. Fertilization ducts (<abbrev xmlns:xlink="http://www.w3.org/1999/xlink" xlink:title="fertilization duct" id="ABBRID0EXUAE" xlink:type="simple">FD</abbrev>) transverse.</p></tp:treatment-sec><tp:treatment-sec sec-type="notes" id="SECID0E2UAE"><title>Notes.</title><p>Although no species of <italic><tp:taxon-name><tp:taxon-name-part taxon-name-part-type="genus" reg="Phrynarachne">Phrynarachne</tp:taxon-name-part></tp:taxon-name></italic> from Borneo are listed in the <xref ref-type="bibr" rid="B26">WSC (2025)</xref>, more than 80 observations of Bornean spiders from this genus have been published on <xref ref-type="bibr" rid="B10">iNaturalist (2025)</xref>. In addition, photographs showing the external appearance of four species (<italic><tp:taxon-name><tp:taxon-name-part taxon-name-part-type="genus" reg="Phrynarachne">P.</tp:taxon-name-part> <tp:taxon-name-part taxon-name-part-type="species" reg="ceylonica">ceylonica</tp:taxon-name-part></tp:taxon-name></italic>, <italic><tp:taxon-name><tp:taxon-name-part taxon-name-part-type="genus" reg="Phrynarachne">P.</tp:taxon-name-part> <tp:taxon-name-part taxon-name-part-type="species" reg="decipiens">decipiens</tp:taxon-name-part></tp:taxon-name></italic>, <italic><tp:taxon-name><tp:taxon-name-part taxon-name-part-type="genus" reg="Phrynarachne">P.</tp:taxon-name-part> <tp:taxon-name-part taxon-name-part-type="species" reg="tuberosa">tuberosa</tp:taxon-name-part></tp:taxon-name></italic> (Blackwall, 1864), and one undescribed species) were published by <xref ref-type="bibr" rid="B12">Koh and Bay (2019)</xref>. The probability that the female of <italic><tp:taxon-name><tp:taxon-name-part taxon-name-part-type="genus" reg="Phrynarachne">P.</tp:taxon-name-part> <tp:taxon-name-part taxon-name-part-type="species" reg="storozhenkoi">storozhenkoi</tp:taxon-name-part></tp:taxon-name></italic> sp. nov. is conspecific with <italic><tp:taxon-name><tp:taxon-name-part taxon-name-part-type="genus" reg="Phrynarachne">P.</tp:taxon-name-part> <tp:taxon-name-part taxon-name-part-type="species" reg="bimaculata">bimaculata</tp:taxon-name-part></tp:taxon-name></italic>, known only from the male, is extremely low because of the large geographic gap (about 3000 km) separating the type localities of these species.</p></tp:treatment-sec><tp:treatment-sec sec-type="distribution" id="SECID0ELXAE"><title>Distribution.</title><p>Type locality only, Borneo (Fig. <xref ref-type="fig" rid="F7">28</xref>).</p></tp:treatment-sec><tp:treatment-sec><!--Section generated to contain objects referenced in tp:taxon-treatment.--><fig id="F7" position="float" orientation="portrait"><object-id xmlns:xlink="http://www.w3.org/1999/xlink" content-type="doi" xlink:type="simple">10.3897/zookeys.1257.165973.figure28</object-id><object-id xmlns:xlink="http://www.w3.org/1999/xlink" content-type="arpha" xlink:type="simple">604435C3-C74D-5CDC-A319-73913464DB90</object-id><label>Figure 28.</label><caption><p>Distribution records of <italic><tp:taxon-name><tp:taxon-name-part taxon-name-part-type="genus" reg="Phrynarachne">Phrynarachne</tp:taxon-name-part></tp:taxon-name></italic> spp. in Asia and Australasia: <italic><tp:taxon-name><tp:taxon-name-part taxon-name-part-type="genus" reg="Phrynarachne">P.</tp:taxon-name-part> <tp:taxon-name-part taxon-name-part-type="species" reg="fatalis">fatalis</tp:taxon-name-part></tp:taxon-name></italic> (1), <italic><tp:taxon-name><tp:taxon-name-part taxon-name-part-type="genus" reg="Phrynarachne">P.</tp:taxon-name-part> <tp:taxon-name-part taxon-name-part-type="species" reg="rothschildi">rothschildi</tp:taxon-name-part></tp:taxon-name></italic> (2), <italic><tp:taxon-name><tp:taxon-name-part taxon-name-part-type="genus" reg="Phrynarachne">P.</tp:taxon-name-part> <tp:taxon-name-part taxon-name-part-type="species" reg="ceylonica">ceylonica</tp:taxon-name-part></tp:taxon-name></italic> (3), <italic><tp:taxon-name><tp:taxon-name-part taxon-name-part-type="genus" reg="Phrynarachne">P.</tp:taxon-name-part> <tp:taxon-name-part taxon-name-part-type="species" reg="tuberosa">tuberosa</tp:taxon-name-part></tp:taxon-name></italic> (4), <italic><tp:taxon-name><tp:taxon-name-part taxon-name-part-type="genus" reg="Phrynarachne">P.</tp:taxon-name-part> <tp:taxon-name-part taxon-name-part-type="species" reg="decipiens">decipiens</tp:taxon-name-part></tp:taxon-name></italic> (5), <italic><tp:taxon-name><tp:taxon-name-part taxon-name-part-type="genus" reg="Phrynarachne">P.</tp:taxon-name-part> <tp:taxon-name-part taxon-name-part-type="species" reg="peeliana">peeliana</tp:taxon-name-part></tp:taxon-name></italic> (6), <italic><tp:taxon-name><tp:taxon-name-part taxon-name-part-type="genus" reg="Phrynarachne">P.</tp:taxon-name-part> <tp:taxon-name-part taxon-name-part-type="species" reg="bimaculata">bimaculata</tp:taxon-name-part></tp:taxon-name></italic> (7), <italic><tp:taxon-name><tp:taxon-name-part taxon-name-part-type="genus" reg="Phrynarachne">P.</tp:taxon-name-part> <tp:taxon-name-part taxon-name-part-type="species" reg="papulata">papulata</tp:taxon-name-part></tp:taxon-name></italic> (8), <italic><tp:taxon-name><tp:taxon-name-part taxon-name-part-type="genus" reg="Phrynarachne">P.</tp:taxon-name-part> <tp:taxon-name-part taxon-name-part-type="species" reg="brevis">brevis</tp:taxon-name-part></tp:taxon-name></italic> (9), <italic><tp:taxon-name><tp:taxon-name-part taxon-name-part-type="genus" reg="Phrynarachne">P.</tp:taxon-name-part> <tp:taxon-name-part taxon-name-part-type="species" reg="lancea">lancea</tp:taxon-name-part></tp:taxon-name></italic> (10), <italic><tp:taxon-name><tp:taxon-name-part taxon-name-part-type="genus" reg="Phrynarachne">P.</tp:taxon-name-part> <tp:taxon-name-part taxon-name-part-type="species" reg="aspera">aspera</tp:taxon-name-part></tp:taxon-name></italic> (11), <italic><tp:taxon-name><tp:taxon-name-part taxon-name-part-type="genus" reg="Phrynarachne">P.</tp:taxon-name-part> <tp:taxon-name-part taxon-name-part-type="species" reg="dreepy">dreepy</tp:taxon-name-part></tp:taxon-name></italic> (12), <italic><tp:taxon-name><tp:taxon-name-part taxon-name-part-type="genus" reg="Phrynarachne">P.</tp:taxon-name-part> <tp:taxon-name-part taxon-name-part-type="species" reg="mammillata">mammillata</tp:taxon-name-part></tp:taxon-name></italic> (13), <italic><tp:taxon-name><tp:taxon-name-part taxon-name-part-type="genus" reg="Phrynarachne">P.</tp:taxon-name-part> <tp:taxon-name-part taxon-name-part-type="species" reg="zhengzhongi">zhengzhongi</tp:taxon-name-part></tp:taxon-name></italic> (14), <italic><tp:taxon-name><tp:taxon-name-part taxon-name-part-type="genus" reg="Phrynarachne">P.</tp:taxon-name-part> <tp:taxon-name-part taxon-name-part-type="species" reg="kannegieteri">kannegieteri</tp:taxon-name-part></tp:taxon-name></italic> (15), <italic><tp:taxon-name><tp:taxon-name-part taxon-name-part-type="genus" reg="Phrynarachne">P.</tp:taxon-name-part> <tp:taxon-name-part taxon-name-part-type="species" reg="dissimilis">dissimilis</tp:taxon-name-part></tp:taxon-name></italic> (16), <italic><tp:taxon-name><tp:taxon-name-part taxon-name-part-type="genus" reg="Phrynarachne">P.</tp:taxon-name-part> <tp:taxon-name-part taxon-name-part-type="species" reg="yunhui">yunhui</tp:taxon-name-part></tp:taxon-name></italic> (17), <italic><tp:taxon-name><tp:taxon-name-part taxon-name-part-type="genus" reg="Phrynarachne">P.</tp:taxon-name-part> <tp:taxon-name-part taxon-name-part-type="species" reg="katoi">katoi</tp:taxon-name-part></tp:taxon-name></italic> (18), <italic><tp:taxon-name><tp:taxon-name-part taxon-name-part-type="genus" reg="Phrynarachne">P.</tp:taxon-name-part> <tp:taxon-name-part taxon-name-part-type="species" reg="coerulescens">coerulescens</tp:taxon-name-part></tp:taxon-name></italic> (19), <italic><tp:taxon-name><tp:taxon-name-part taxon-name-part-type="genus" reg="Phrynarachne">P.</tp:taxon-name-part> <tp:taxon-name-part taxon-name-part-type="species" reg="huangshanensis">huangshanensis</tp:taxon-name-part></tp:taxon-name></italic> (20), <italic><tp:taxon-name><tp:taxon-name-part taxon-name-part-type="genus" reg="Phrynarachne">P.</tp:taxon-name-part> <tp:taxon-name-part taxon-name-part-type="species" reg="storozhenkoi">storozhenkoi</tp:taxon-name-part></tp:taxon-name></italic> sp. nov. (21), <italic><tp:taxon-name><tp:taxon-name-part taxon-name-part-type="genus" reg="Phrynarachne">P.</tp:taxon-name-part> <tp:taxon-name-part taxon-name-part-type="species" reg="xuxiake">xuxiake</tp:taxon-name-part></tp:taxon-name></italic> (22), <italic><tp:taxon-name><tp:taxon-name-part taxon-name-part-type="genus" reg="Phrynarachne">P.</tp:taxon-name-part> <tp:taxon-name-part taxon-name-part-type="species" reg="gorochovi">gorochovi</tp:taxon-name-part></tp:taxon-name></italic> sp. nov. (23), <italic><tp:taxon-name><tp:taxon-name-part taxon-name-part-type="genus" reg="Phrynarachne">P.</tp:taxon-name-part> <tp:taxon-name-part taxon-name-part-type="species" reg="cucullata">cucullata</tp:taxon-name-part></tp:taxon-name></italic> (24), <italic><tp:taxon-name><tp:taxon-name-part taxon-name-part-type="genus" reg="Phrynarachne">P.</tp:taxon-name-part> <tp:taxon-name-part taxon-name-part-type="species" reg="jobiensis">jobiensis</tp:taxon-name-part></tp:taxon-name></italic> (25), <italic><tp:taxon-name><tp:taxon-name-part taxon-name-part-type="genus" reg="Phrynarachne">P.</tp:taxon-name-part> <tp:taxon-name-part taxon-name-part-type="species" reg="tuberculata">tuberculata</tp:taxon-name-part></tp:taxon-name></italic> (26), <italic><tp:taxon-name><tp:taxon-name-part taxon-name-part-type="genus" reg="Phrynarachne">P.</tp:taxon-name-part> <tp:taxon-name-part taxon-name-part-type="species" reg="cheesmanae">cheesmanae</tp:taxon-name-part></tp:taxon-name></italic> (27). New species are marked with squares; new records with asterisks; dubious records with question marks.</p></caption><graphic xmlns:xlink="http://www.w3.org/1999/xlink" xlink:href="zookeys-1257-055_article-165973__-g007.jpg" position="float" orientation="portrait" xlink:type="simple" id="oo_1448266.jpg"><uri content-type="original_file" xlink:type="simple">https://binary.pensoft.net/fig/1448266</uri></graphic></fig><fig id="F5" position="float" orientation="portrait"><object-id xmlns:xlink="http://www.w3.org/1999/xlink" content-type="doi" xlink:type="simple">10.3897/zookeys.1257.165973.figures20-25</object-id><object-id xmlns:xlink="http://www.w3.org/1999/xlink" content-type="arpha" xlink:type="simple">DE86BA22-2E2D-5195-85AC-E03244FAA23D</object-id><label>Figures 20–25.</label><caption><p>Female habitus (20–22) and epigyne (23–25) of <italic><tp:taxon-name><tp:taxon-name-part taxon-name-part-type="genus" reg="Phrynarachne">Phrynarachne</tp:taxon-name-part> <tp:taxon-name-part taxon-name-part-type="species" reg="decipiens">decipiens.</tp:taxon-name-part></tp:taxon-name></italic> 20. Dorsal; 21. Ventral; 22. Anterior; 23. Intact, ventral; 24. Macerated, ventral; 25. Macerated, dorsal. Abbreviations: <abbrev xmlns:xlink="http://www.w3.org/1999/xlink" xlink:title="copulatory opening" id="ABBRID0EELAG" xlink:type="simple">CO</abbrev> = copulatory opening, <abbrev xmlns:xlink="http://www.w3.org/1999/xlink" xlink:title="fertilization duct" id="ABBRID0EILAG" xlink:type="simple">FD</abbrev> = fertilization duct, <abbrev xmlns:xlink="http://www.w3.org/1999/xlink" xlink:title="median plate" id="ABBRID0EMLAG" xlink:type="simple">MP</abbrev> = median plate, <abbrev xmlns:xlink="http://www.w3.org/1999/xlink" xlink:title="receptacle" id="ABBRID0EQLAG" xlink:type="simple">Re</abbrev> = receptacle. Scale bars: 5 mm (20, 21); 2.5 mm (22); 0.2 mm (23–25).</p></caption><graphic xmlns:xlink="http://www.w3.org/1999/xlink" xlink:href="zookeys-1257-055_article-165973__-g005.jpg" position="float" orientation="portrait" xlink:type="simple" id="oo_1448264.jpg"><uri content-type="original_file" xlink:type="simple">https://binary.pensoft.net/fig/1448264</uri></graphic></fig></tp:treatment-sec><ref-list><ref id="B13"><mixed-citation xmlns:xlink="http://www.w3.org/1999/xlink" xlink:type="simple"><person-group><name name-style="western"><surname>Lin</surname><given-names>YJ</given-names></name><name name-style="western"><surname>Long</surname><given-names>Y</given-names></name><name name-style="western"><surname>Koomen</surname><given-names>P</given-names></name><name name-style="western"><surname>Yan</surname><given-names>XY</given-names></name><name name-style="western"><surname>Li</surname><given-names>SQ</given-names></name></person-group> (<year>2022</year>) <article-title>Taxonomic notes on the genus <italic><tp:taxon-name><tp:taxon-name-part taxon-name-part-type="genus">Phrynarachne</tp:taxon-name-part></tp:taxon-name></italic> from China (<tp:taxon-name><tp:taxon-name-part taxon-name-part-type="order">Araneae</tp:taxon-name-part></tp:taxon-name>, <tp:taxon-name><tp:taxon-name-part taxon-name-part-type="family">Thomisidae</tp:taxon-name-part></tp:taxon-name>).</article-title><source>ZooKeys</source><volume>1085</volume>: <fpage>69</fpage>–<lpage>99</lpage>. <ext-link xlink:href="10.3897/zookeys.1085.77966" ext-link-type="doi" xlink:type="simple">https://doi.org/10.3897/zookeys.1085.77966</ext-link></mixed-citation></ref><ref id="B26"><mixed-citation xmlns:xlink="http://www.w3.org/1999/xlink" xlink:type="simple">WSC (<year>2025</year>) World Spider Catalog. Version 26. Natural History Museum Bern, Bern. <ext-link xlink:href="http://wsc.nmbe.ch" ext-link-type="uri" xlink:type="simple">http://wsc.nmbe.ch</ext-link> [Accessed 10 Jul. 2025]</mixed-citation></ref><ref id="B10"><mixed-citation xmlns:xlink="http://www.w3.org/1999/xlink" xlink:type="simple">iNaturalist (<year>2025</year>) iNaturalist. <ext-link xlink:href="https://www.inaturalist.org" ext-link-type="uri" xlink:type="simple">https://www.inaturalist.org</ext-link> [Accessed 10 Jul. 2025]</mixed-citation></ref><ref id="B12"><mixed-citation xmlns:xlink="http://www.w3.org/1999/xlink" xlink:type="simple"><person-group><name name-style="western"><surname>Koh</surname><given-names>JKH</given-names></name><name name-style="western"><surname>Bay</surname><given-names>N</given-names></name></person-group> (<year>2019</year>) <source>Borneo Spiders: A Photographic Field Guide.</source><publisher-name>Sabah Forestry Department</publisher-name>, <publisher-loc>Sandakan</publisher-loc>, <size units="page">498 pp</size>.</mixed-citation></ref></ref-list></tp:taxon-treatment>
