# Supplementary material for: ﻿New species and new records of Phrynarachne crab spiders (Araneae, Thomisidae) from Southeast Asia
Source: Zookeys. 2025 Oct 24;1257:55–70. doi: 10.3897/zookeys.1257.165973 (PMC12579333; doi:10.3897/zookeys.1257.165973)
Supplement: XML Treatment for Phrynarachne ceylonica [file zookeys.1257.165973-treatment4.xml]

<!DOCTYPE tp:taxon-treatment
  PUBLIC "-//TaxonX//DTD Taxonomic Treatment Publishing DTD v0 20100105//EN" "tax-treatment-NSO.dtd">
<tp:taxon-treatment xmlns:tp="http://www.plazi.org/taxpub"><tp:treatment-meta><kwd-group><label>Taxon classification</label><kwd>
                <named-content content-type="kingdom">Animalia</named-content>
              </kwd><kwd>
                <named-content content-type="order">Araneae</named-content>
              </kwd><kwd>
                <named-content content-type="family">Thomisidae</named-content>
              </kwd></kwd-group><mixed-citation publication-type="journal"><person-group><name><surname>Omelko</surname><given-names>Mikhail M.</given-names></name></person-group><article-title>﻿New species and new records of <italic><tp:taxon-name><tp:taxon-name-part taxon-name-part-type="genus" reg="Phrynarachne">Phrynarachne</tp:taxon-name-part></tp:taxon-name></italic> crab spiders (<tp:taxon-name><tp:taxon-name-part taxon-name-part-type="order">Araneae</tp:taxon-name-part></tp:taxon-name>, <tp:taxon-name><tp:taxon-name-part taxon-name-part-type="family">Thomisidae</tp:taxon-name-part></tp:taxon-name>) from Southeast Asia</article-title><source>Zookeys</source><day>24</day><month>10</month><year>2025</year><volume>1257</volume><fpage>55</fpage><lpage>70</lpage><pub-id pub-id-type="doi">10.3897/zookeys.1257.165973</pub-id></mixed-citation></tp:treatment-meta><tp:nomenclature><label>﻿</label><tp:taxon-name><object-id xmlns:xlink="http://www.w3.org/1999/xlink" content-type="arpha" xlink:type="simple">B9D5F0B2-4A75-5D9B-9BD4-3CA25BFD0E4B</object-id>
              <tp:taxon-name-part taxon-name-part-type="genus" reg="Phrynarachne">Phrynarachne</tp:taxon-name-part>
              <tp:taxon-name-part taxon-name-part-type="species" reg="ceylonica">ceylonica</tp:taxon-name-part>
            </tp:taxon-name><tp:taxon-authority>(O. Pickard-Cambridge, 1884)</tp:taxon-authority><xref ref-type="fig" rid="F4">Figs 14–19</xref><xref ref-type="fig" rid="F6">, 26</xref><xref ref-type="fig" rid="F7">, 28</xref><tp:nomenclature-citation-list><tp:nomenclature-citation><tp:taxon-name>
                  <tp:taxon-name-part taxon-name-part-type="genus" reg="Phrynarachne">Phrynarachne</tp:taxon-name-part> <tp:taxon-name-part taxon-name-part-type="species" reg="ceylonica">ceylonica</tp:taxon-name-part></tp:taxon-name><comment>: <xref ref-type="bibr" rid="B28">Zhu and Song 2006</xref>: 549, f. 1–5 (♂♀).</comment></tp:nomenclature-citation><tp:nomenclature-citation><tp:taxon-name>
                  <tp:taxon-name-part taxon-name-part-type="genus" reg="Phrynarachne">P.</tp:taxon-name-part> <tp:taxon-name-part taxon-name-part-type="species" reg="ceylonica">ceylonica</tp:taxon-name-part></tp:taxon-name><comment>: <xref ref-type="bibr" rid="B15">Ono 2009</xref>: 504, f. 50–55 (♂♀).</comment></tp:nomenclature-citation><tp:nomenclature-citation><tp:taxon-name>
                  <tp:taxon-name-part taxon-name-part-type="genus" reg="Phrynarachne">P.</tp:taxon-name-part> <tp:taxon-name-part taxon-name-part-type="species" reg="ceylonica">ceylonica</tp:taxon-name-part></tp:taxon-name><comment>: <xref ref-type="bibr" rid="B5">Dash and Sivaperuman 2021</xref>: 50, f. 2a–d, 3a–b (♀).<sup><xref ref-type="fn" rid="en1">1</xref></sup></comment></tp:nomenclature-citation></tp:nomenclature-citation-list></tp:nomenclature><tp:treatment-sec sec-type="material" id="SECID0E51AE"><title>Material examined.</title><p>Laos • 1♀; Vientiane Province, environs of Nam-Lik Eco-Village; <named-content xmlns:xlink="http://www.w3.org/1999/xlink" content-type="dwc:verbatimCoordinates" xlink:type="simple"><named-content content-type="geo-json" specific-use="{&#34;type&#34;:&#34;Point&#34;,&#34;coordinates&#34;:[102.400000,18.600000]}" id="NCID0EH2AE" xlink:type="simple">18°36'N, 102°24'E</named-content></named-content>; 7.07.2017; M.M. Omelko leg.; hand-picking from vegetation; IBSS.</p></tp:treatment-sec><tp:treatment-sec sec-type="diagnosis" id="SECID0EM2AE"><title>Diagnosis.</title><p>By the dark coloration of the prosoma and opisthosoma, combined with the white femora and patellae of the walking legs, the female of <italic><tp:taxon-name><tp:taxon-name-part taxon-name-part-type="genus" reg="Phrynarachne">P.</tp:taxon-name-part> <tp:taxon-name-part taxon-name-part-type="species" reg="ceylonica">ceylonica</tp:taxon-name-part></tp:taxon-name></italic> resembles those of <italic><tp:taxon-name><tp:taxon-name-part taxon-name-part-type="genus" reg="Phrynarachne">P.</tp:taxon-name-part> <tp:taxon-name-part taxon-name-part-type="species" reg="katoi">katoi</tp:taxon-name-part></tp:taxon-name></italic> Chikuni, 1955 and <italic><tp:taxon-name><tp:taxon-name-part taxon-name-part-type="genus" reg="Phrynarachne">P.</tp:taxon-name-part> <tp:taxon-name-part taxon-name-part-type="species" reg="xuxiake">xuxiake</tp:taxon-name-part></tp:taxon-name></italic> Lin &amp; Li, 2022. It can be easily distinguished from the former by the presence of an epigynal hood (H) (vs. absent; cf. Fig. <xref ref-type="fig" rid="F4">19</xref> and <xref ref-type="bibr" rid="B14">Ono 1988</xref>: fig. 23). From <italic><tp:taxon-name><tp:taxon-name-part taxon-name-part-type="genus" reg="Phrynarachne">P.</tp:taxon-name-part> <tp:taxon-name-part taxon-name-part-type="species" reg="xuxiake">xuxiake</tp:taxon-name-part></tp:taxon-name></italic>, it differs by the width /length ratio of the median plate, which is 2.9 (vs. 2.5; cf. Fig. <xref ref-type="fig" rid="F4">17</xref> and <xref ref-type="bibr" rid="B13">Lin et al. 2022</xref>: fig. 14A).</p></tp:treatment-sec><tp:treatment-sec sec-type="description" id="SECID0EO4AE"><title>Description.</title><p><bold>Female</bold> (Figs <xref ref-type="fig" rid="F4">14–16</xref>, <xref ref-type="fig" rid="F6">26</xref>). Total length 7.28. Carapace 3.85 long, 3.69 wide. Opisthosoma 4.22 long, 4.80 wide. Carapace brown without pattern, with yellow edges anteriorly. Clypeus labium yellow and endites yellow. Chelicerae yellow. Sternum light brown with yellow spot. Dorsal part of opisthosoma brown without pattern. Lateral sides of opisthosoma yellowish with small brown spots. Ventral part of opisthosoma brown anteriorly, black posteriorly. Each side of opisthosoma with c. 15 triangular tubercles, each with a long seta on the top. Spinnerets light brown.</p><p>Eye sizes and interdistances: <abbrev xmlns:xlink="http://www.w3.org/1999/xlink" xlink:title="anterior median eye" id="ABBRID0EA5AE" xlink:type="simple">AME</abbrev> 0.15, <abbrev xmlns:xlink="http://www.w3.org/1999/xlink" xlink:title="anterior lateral eye" id="ABBRID0EE5AE" xlink:type="simple">ALE</abbrev> 0.18, <abbrev xmlns:xlink="http://www.w3.org/1999/xlink" xlink:title="posterior median eye" id="ABBRID0EI5AE" xlink:type="simple">PME</abbrev> 0.11, <abbrev xmlns:xlink="http://www.w3.org/1999/xlink" xlink:title="posterior lateral eye" id="ABBRID0EM5AE" xlink:type="simple">PLE</abbrev> 0.17; <abbrev xmlns:xlink="http://www.w3.org/1999/xlink" xlink:title="anterior median eye" id="ABBRID0EQ5AE" xlink:type="simple">AME</abbrev>–<abbrev xmlns:xlink="http://www.w3.org/1999/xlink" xlink:title="anterior median eye" id="ABBRID0EU5AE" xlink:type="simple">AME</abbrev> 0.32, <abbrev xmlns:xlink="http://www.w3.org/1999/xlink" xlink:title="anterior median eye" id="ABBRID0EY5AE" xlink:type="simple">AME</abbrev>–<abbrev xmlns:xlink="http://www.w3.org/1999/xlink" xlink:title="anterior lateral eye" id="ABBRID0E35AE" xlink:type="simple">ALE</abbrev> 0.18, <abbrev xmlns:xlink="http://www.w3.org/1999/xlink" xlink:title="posterior median eye" id="ABBRID0EA6AE" xlink:type="simple">PME</abbrev>–<abbrev xmlns:xlink="http://www.w3.org/1999/xlink" xlink:title="posterior median eye" id="ABBRID0EE6AE" xlink:type="simple">PME</abbrev> 0.39, <abbrev xmlns:xlink="http://www.w3.org/1999/xlink" xlink:title="posterior median eye" id="ABBRID0EI6AE" xlink:type="simple">PME</abbrev>–<abbrev xmlns:xlink="http://www.w3.org/1999/xlink" xlink:title="posterior lateral eye" id="ABBRID0EM6AE" xlink:type="simple">PLE</abbrev> 0.36, <abbrev xmlns:xlink="http://www.w3.org/1999/xlink" xlink:title="anterior median eye" id="ABBRID0EQ6AE" xlink:type="simple">AME</abbrev>–<abbrev xmlns:xlink="http://www.w3.org/1999/xlink" xlink:title="posterior median eye" id="ABBRID0EU6AE" xlink:type="simple">PME</abbrev> 0.33, <abbrev xmlns:xlink="http://www.w3.org/1999/xlink" xlink:title="anterior lateral eye" id="ABBRID0EY6AE" xlink:type="simple">ALE</abbrev>–<abbrev xmlns:xlink="http://www.w3.org/1999/xlink" xlink:title="posterior lateral eye" id="ABBRID0E36AE" xlink:type="simple">PLE</abbrev> 0.33. Clypeus height at <abbrev xmlns:xlink="http://www.w3.org/1999/xlink" xlink:title="anterior median eye" id="ABBRID0EBAAG" xlink:type="simple">AME</abbrev> 0.31, at <abbrev xmlns:xlink="http://www.w3.org/1999/xlink" xlink:title="anterior lateral eye" id="ABBRID0EFAAG" xlink:type="simple">ALE</abbrev> 0.46.</p><fig id="F4" position="float" orientation="portrait"><object-id xmlns:xlink="http://www.w3.org/1999/xlink" content-type="doi" xlink:type="simple">10.3897/zookeys.1257.165973.figures14-19</object-id><object-id xmlns:xlink="http://www.w3.org/1999/xlink" content-type="arpha" xlink:type="simple">502C05F8-5D44-59D2-BB4C-A794EC72496D</object-id><label>Figures 14–19.</label><caption><p>Female habitus (14–16) and epigyne (17–19) of <italic><tp:taxon-name><tp:taxon-name-part taxon-name-part-type="genus" reg="Phrynarachne">Phrynarachne</tp:taxon-name-part> <tp:taxon-name-part taxon-name-part-type="species" reg="ceylonica">ceylonica.</tp:taxon-name-part></tp:taxon-name></italic> 14. Dorsal; 15. Ventral; 16. Anterior; 17. Intact, ventral; 18. Macerated, ventral; 19. Macerated, dorsal. Abbreviations: <abbrev xmlns:xlink="http://www.w3.org/1999/xlink" xlink:title="copulatory opening" id="ABBRID0E3AAG" xlink:type="simple">CO</abbrev> = copulatory opening, <abbrev xmlns:xlink="http://www.w3.org/1999/xlink" xlink:title="fertilization duct" id="ABBRID0EABAG" xlink:type="simple">FD</abbrev> = fertilization duct, H = hood, <abbrev xmlns:xlink="http://www.w3.org/1999/xlink" xlink:title="median plate" id="ABBRID0EEBAG" xlink:type="simple">MP</abbrev> = median plate, <abbrev xmlns:xlink="http://www.w3.org/1999/xlink" xlink:title="receptacle" id="ABBRID0EIBAG" xlink:type="simple">Re</abbrev> = receptacle. Scale bars: 5 mm (14, 15); 2.5 mm (16); 0.2 mm (17–19).</p></caption><graphic xmlns:xlink="http://www.w3.org/1999/xlink" xlink:href="zookeys-1257-055_article-165973__-g004.jpg" position="float" orientation="portrait" xlink:type="simple" id="oo_1448263.jpg"><uri content-type="original_file" xlink:type="simple">https://binary.pensoft.net/fig/1448263</uri></graphic></fig><p>Leg and palp measurements: Palp: 1.07, 0.49, 0.67, 1.09 (3.32). Leg I: 4.87, 2.10, 4.00, 2.63, 1.46 (15.06). Leg II: 5.04, 1.98, 3.69, 2.48, 1.45 (14.64). Leg III: 2.71, 1.20, 1.64, 0.96, 0.95 (7.46). Leg IV: 2.79, 1.16, 1.81, 1.12, 0.93 (7.81).</p><p>Palp coloration: <abbrev xmlns:xlink="http://www.w3.org/1999/xlink" xlink:title="femur" id="ABBRID0EUBAG" xlink:type="simple">Fe</abbrev> and <abbrev xmlns:xlink="http://www.w3.org/1999/xlink" xlink:title="patella" id="ABBRID0EYBAG" xlink:type="simple">Pa</abbrev> yellowish white; <abbrev xmlns:xlink="http://www.w3.org/1999/xlink" xlink:title="tibia" id="ABBRID0E3BAG" xlink:type="simple">Ti</abbrev> light brown; Ta light brown. Legs coloration: <abbrev xmlns:xlink="http://www.w3.org/1999/xlink" xlink:title="femur" id="ABBRID0EACAG" xlink:type="simple">Fe</abbrev> I–II yellowish white with somewhat darker dorsal side, III–IV light brown. <abbrev xmlns:xlink="http://www.w3.org/1999/xlink" xlink:title="patella" id="ABBRID0EECAG" xlink:type="simple">Pa</abbrev> I–II yellowish white; III–IV light brown. <abbrev xmlns:xlink="http://www.w3.org/1999/xlink" xlink:title="tibia" id="ABBRID0EICAG" xlink:type="simple">Ti</abbrev> I–II black half distally, yellowish-white proximally; III–IV light brown. <abbrev xmlns:xlink="http://www.w3.org/1999/xlink" xlink:title="metatarsus" id="ABBRID0EMCAG" xlink:type="simple">Mt</abbrev> I–II black with tiny, irregular yellow spots; III–IV light brown. Ta I–IV yellow with light brown proximal part. Femora I and II with small tubercles; tibiae I and II with very long, slightly curved ventral spines (tibia I – 16; tibia II – 16).</p><p>Epigyne as shown in Figs <xref ref-type="fig" rid="F4">17–19</xref>, plate with M-shaped sclerotized margins, width/length ratio 1.3. Median plate (<abbrev xmlns:xlink="http://www.w3.org/1999/xlink" xlink:title="median plate" id="ABBRID0EWCAG" xlink:type="simple">MP</abbrev>) broad and transversely elongate, with smoothly concave anterior edge and slightly arched posterior edge, lateral edges widened and directed anteriorly; hood (H) bell-shaped, clearly visible; width/length ratio 2.9 Copulatory openings (<abbrev xmlns:xlink="http://www.w3.org/1999/xlink" xlink:title="copulatory opening" id="ABBRID0E1CAG" xlink:type="simple">CO</abbrev>) distinct. Receptacles (<abbrev xmlns:xlink="http://www.w3.org/1999/xlink" xlink:title="receptacle" id="ABBRID0E5CAG" xlink:type="simple">Re</abbrev>) kidney-shaped, anterior portions narrow and forward-directed, widely separated from each other anteriorly, with uneven surface; anterior/posterior edge width ratio c. 1.25. Fertilization ducts (<abbrev xmlns:xlink="http://www.w3.org/1999/xlink" xlink:title="fertilization duct" id="ABBRID0ECDAG" xlink:type="simple">FD</abbrev>) diagonal.</p></tp:treatment-sec><tp:treatment-sec sec-type="notes" id="SECID0EGDAG"><title>Notes.</title><p>This species has the widest distribution range in Asia, extending for about 5000 kilometers from Sri Lanka in the west to Ishigaki Island (Japan) in the east.</p></tp:treatment-sec><tp:treatment-sec sec-type="distribution" id="SECID0ELDAG"><title>Distribution.</title><p>India (Assam, Andaman and Nicobar Islands), Sri Lanka, China (Guangxi, Yunnan), Taiwan, Japan (Iriomote-jima and Ishigaki islands), Laos (new record) (Fig. <xref ref-type="fig" rid="F7">28</xref>).</p></tp:treatment-sec><tp:treatment-sec><!--Section generated to contain objects referenced in tp:taxon-treatment.--><fig id="F6" position="float" orientation="portrait"><object-id xmlns:xlink="http://www.w3.org/1999/xlink" content-type="doi" xlink:type="simple">10.3897/zookeys.1257.165973.figures26-27</object-id><object-id xmlns:xlink="http://www.w3.org/1999/xlink" content-type="arpha" xlink:type="simple">C8A5412A-26C9-5D64-B171-98BE2247254A</object-id><label>Figures 26–27.</label><caption><p>Living female of <italic><tp:taxon-name><tp:taxon-name-part taxon-name-part-type="genus" reg="Phrynarachne">Phrynarachne</tp:taxon-name-part> <tp:taxon-name-part taxon-name-part-type="species" reg="ceylonica">ceylonica</tp:taxon-name-part></tp:taxon-name></italic> (26) and <italic><tp:taxon-name><tp:taxon-name-part taxon-name-part-type="genus" reg="Phrynarachne">P.</tp:taxon-name-part> <tp:taxon-name-part taxon-name-part-type="species" reg="decipiens">decipiens</tp:taxon-name-part></tp:taxon-name></italic> (27) in situ.</p></caption><graphic xmlns:xlink="http://www.w3.org/1999/xlink" xlink:href="zookeys-1257-055_article-165973__-g006.jpg" position="float" orientation="portrait" xlink:type="simple" id="oo_1448265.jpg"><uri content-type="original_file" xlink:type="simple">https://binary.pensoft.net/fig/1448265</uri></graphic></fig><fig id="F7" position="float" orientation="portrait"><object-id xmlns:xlink="http://www.w3.org/1999/xlink" content-type="doi" xlink:type="simple">10.3897/zookeys.1257.165973.figure28</object-id><object-id xmlns:xlink="http://www.w3.org/1999/xlink" content-type="arpha" xlink:type="simple">604435C3-C74D-5CDC-A319-73913464DB90</object-id><label>Figure 28.</label><caption><p>Distribution records of <italic><tp:taxon-name><tp:taxon-name-part taxon-name-part-type="genus" reg="Phrynarachne">Phrynarachne</tp:taxon-name-part></tp:taxon-name></italic> spp. in Asia and Australasia: <italic><tp:taxon-name><tp:taxon-name-part taxon-name-part-type="genus" reg="Phrynarachne">P.</tp:taxon-name-part> <tp:taxon-name-part taxon-name-part-type="species" reg="fatalis">fatalis</tp:taxon-name-part></tp:taxon-name></italic> (1), <italic><tp:taxon-name><tp:taxon-name-part taxon-name-part-type="genus" reg="Phrynarachne">P.</tp:taxon-name-part> <tp:taxon-name-part taxon-name-part-type="species" reg="rothschildi">rothschildi</tp:taxon-name-part></tp:taxon-name></italic> (2), <italic><tp:taxon-name><tp:taxon-name-part taxon-name-part-type="genus" reg="Phrynarachne">P.</tp:taxon-name-part> <tp:taxon-name-part taxon-name-part-type="species" reg="ceylonica">ceylonica</tp:taxon-name-part></tp:taxon-name></italic> (3), <italic><tp:taxon-name><tp:taxon-name-part taxon-name-part-type="genus" reg="Phrynarachne">P.</tp:taxon-name-part> <tp:taxon-name-part taxon-name-part-type="species" reg="tuberosa">tuberosa</tp:taxon-name-part></tp:taxon-name></italic> (4), <italic><tp:taxon-name><tp:taxon-name-part taxon-name-part-type="genus" reg="Phrynarachne">P.</tp:taxon-name-part> <tp:taxon-name-part taxon-name-part-type="species" reg="decipiens">decipiens</tp:taxon-name-part></tp:taxon-name></italic> (5), <italic><tp:taxon-name><tp:taxon-name-part taxon-name-part-type="genus" reg="Phrynarachne">P.</tp:taxon-name-part> <tp:taxon-name-part taxon-name-part-type="species" reg="peeliana">peeliana</tp:taxon-name-part></tp:taxon-name></italic> (6), <italic><tp:taxon-name><tp:taxon-name-part taxon-name-part-type="genus" reg="Phrynarachne">P.</tp:taxon-name-part> <tp:taxon-name-part taxon-name-part-type="species" reg="bimaculata">bimaculata</tp:taxon-name-part></tp:taxon-name></italic> (7), <italic><tp:taxon-name><tp:taxon-name-part taxon-name-part-type="genus" reg="Phrynarachne">P.</tp:taxon-name-part> <tp:taxon-name-part taxon-name-part-type="species" reg="papulata">papulata</tp:taxon-name-part></tp:taxon-name></italic> (8), <italic><tp:taxon-name><tp:taxon-name-part taxon-name-part-type="genus" reg="Phrynarachne">P.</tp:taxon-name-part> <tp:taxon-name-part taxon-name-part-type="species" reg="brevis">brevis</tp:taxon-name-part></tp:taxon-name></italic> (9), <italic><tp:taxon-name><tp:taxon-name-part taxon-name-part-type="genus" reg="Phrynarachne">P.</tp:taxon-name-part> <tp:taxon-name-part taxon-name-part-type="species" reg="lancea">lancea</tp:taxon-name-part></tp:taxon-name></italic> (10), <italic><tp:taxon-name><tp:taxon-name-part taxon-name-part-type="genus" reg="Phrynarachne">P.</tp:taxon-name-part> <tp:taxon-name-part taxon-name-part-type="species" reg="aspera">aspera</tp:taxon-name-part></tp:taxon-name></italic> (11), <italic><tp:taxon-name><tp:taxon-name-part taxon-name-part-type="genus" reg="Phrynarachne">P.</tp:taxon-name-part> <tp:taxon-name-part taxon-name-part-type="species" reg="dreepy">dreepy</tp:taxon-name-part></tp:taxon-name></italic> (12), <italic><tp:taxon-name><tp:taxon-name-part taxon-name-part-type="genus" reg="Phrynarachne">P.</tp:taxon-name-part> <tp:taxon-name-part taxon-name-part-type="species" reg="mammillata">mammillata</tp:taxon-name-part></tp:taxon-name></italic> (13), <italic><tp:taxon-name><tp:taxon-name-part taxon-name-part-type="genus" reg="Phrynarachne">P.</tp:taxon-name-part> <tp:taxon-name-part taxon-name-part-type="species" reg="zhengzhongi">zhengzhongi</tp:taxon-name-part></tp:taxon-name></italic> (14), <italic><tp:taxon-name><tp:taxon-name-part taxon-name-part-type="genus" reg="Phrynarachne">P.</tp:taxon-name-part> <tp:taxon-name-part taxon-name-part-type="species" reg="kannegieteri">kannegieteri</tp:taxon-name-part></tp:taxon-name></italic> (15), <italic><tp:taxon-name><tp:taxon-name-part taxon-name-part-type="genus" reg="Phrynarachne">P.</tp:taxon-name-part> <tp:taxon-name-part taxon-name-part-type="species" reg="dissimilis">dissimilis</tp:taxon-name-part></tp:taxon-name></italic> (16), <italic><tp:taxon-name><tp:taxon-name-part taxon-name-part-type="genus" reg="Phrynarachne">P.</tp:taxon-name-part> <tp:taxon-name-part taxon-name-part-type="species" reg="yunhui">yunhui</tp:taxon-name-part></tp:taxon-name></italic> (17), <italic><tp:taxon-name><tp:taxon-name-part taxon-name-part-type="genus" reg="Phrynarachne">P.</tp:taxon-name-part> <tp:taxon-name-part taxon-name-part-type="species" reg="katoi">katoi</tp:taxon-name-part></tp:taxon-name></italic> (18), <italic><tp:taxon-name><tp:taxon-name-part taxon-name-part-type="genus" reg="Phrynarachne">P.</tp:taxon-name-part> <tp:taxon-name-part taxon-name-part-type="species" reg="coerulescens">coerulescens</tp:taxon-name-part></tp:taxon-name></italic> (19), <italic><tp:taxon-name><tp:taxon-name-part taxon-name-part-type="genus" reg="Phrynarachne">P.</tp:taxon-name-part> <tp:taxon-name-part taxon-name-part-type="species" reg="huangshanensis">huangshanensis</tp:taxon-name-part></tp:taxon-name></italic> (20), <italic><tp:taxon-name><tp:taxon-name-part taxon-name-part-type="genus" reg="Phrynarachne">P.</tp:taxon-name-part> <tp:taxon-name-part taxon-name-part-type="species" reg="storozhenkoi">storozhenkoi</tp:taxon-name-part></tp:taxon-name></italic> sp. nov. (21), <italic><tp:taxon-name><tp:taxon-name-part taxon-name-part-type="genus" reg="Phrynarachne">P.</tp:taxon-name-part> <tp:taxon-name-part taxon-name-part-type="species" reg="xuxiake">xuxiake</tp:taxon-name-part></tp:taxon-name></italic> (22), <italic><tp:taxon-name><tp:taxon-name-part taxon-name-part-type="genus" reg="Phrynarachne">P.</tp:taxon-name-part> <tp:taxon-name-part taxon-name-part-type="species" reg="gorochovi">gorochovi</tp:taxon-name-part></tp:taxon-name></italic> sp. nov. (23), <italic><tp:taxon-name><tp:taxon-name-part taxon-name-part-type="genus" reg="Phrynarachne">P.</tp:taxon-name-part> <tp:taxon-name-part taxon-name-part-type="species" reg="cucullata">cucullata</tp:taxon-name-part></tp:taxon-name></italic> (24), <italic><tp:taxon-name><tp:taxon-name-part taxon-name-part-type="genus" reg="Phrynarachne">P.</tp:taxon-name-part> <tp:taxon-name-part taxon-name-part-type="species" reg="jobiensis">jobiensis</tp:taxon-name-part></tp:taxon-name></italic> (25), <italic><tp:taxon-name><tp:taxon-name-part taxon-name-part-type="genus" reg="Phrynarachne">P.</tp:taxon-name-part> <tp:taxon-name-part taxon-name-part-type="species" reg="tuberculata">tuberculata</tp:taxon-name-part></tp:taxon-name></italic> (26), <italic><tp:taxon-name><tp:taxon-name-part taxon-name-part-type="genus" reg="Phrynarachne">P.</tp:taxon-name-part> <tp:taxon-name-part taxon-name-part-type="species" reg="cheesmanae">cheesmanae</tp:taxon-name-part></tp:taxon-name></italic> (27). New species are marked with squares; new records with asterisks; dubious records with question marks.</p></caption><graphic xmlns:xlink="http://www.w3.org/1999/xlink" xlink:href="zookeys-1257-055_article-165973__-g007.jpg" position="float" orientation="portrait" xlink:type="simple" id="oo_1448266.jpg"><uri content-type="original_file" xlink:type="simple">https://binary.pensoft.net/fig/1448266</uri></graphic></fig><fn-group><fn id="en1"><p>For the full list of references (ten entries) see WSC (2025).</p></fn></fn-group></tp:treatment-sec><ref-list><ref id="B28"><mixed-citation xmlns:xlink="http://www.w3.org/1999/xlink" xlink:type="simple"><person-group><name name-style="western"><surname>Zhu</surname><given-names>MS</given-names></name><name name-style="western"><surname>Song</surname><given-names>DX</given-names></name></person-group> (<year>2006</year>) <article-title>A new discovery of the male spider and a new record from China (<tp:taxon-name><tp:taxon-name-part taxon-name-part-type="order">Araneae</tp:taxon-name-part></tp:taxon-name>, <tp:taxon-name><tp:taxon-name-part taxon-name-part-type="family">Thomisidae</tp:taxon-name-part></tp:taxon-name>).</article-title><source>Acta Zootaxonomica Sinica</source><volume>31</volume>: <fpage>549</fpage>–<lpage>552</lpage>.</mixed-citation></ref><ref id="B15"><mixed-citation xmlns:xlink="http://www.w3.org/1999/xlink" xlink:type="simple"><person-group><name name-style="western"><surname>Ono</surname><given-names>H</given-names></name></person-group> (<year>2009</year>) <source>The spiders of Japan with keys to the families and genera and illustrations of the species.</source><publisher-name>Tokai University Press</publisher-name>, <publisher-loc>Kanagawa</publisher-loc>, <size units="page">739 pp</size>.</mixed-citation></ref><ref id="B5"><mixed-citation xmlns:xlink="http://www.w3.org/1999/xlink" xlink:type="simple"><person-group><name name-style="western"><surname>Dash</surname><given-names>M</given-names></name><name name-style="western"><surname>Sivaperuman</surname><given-names>C</given-names></name></person-group> (<year>2021</year>) <article-title>Notes on the presence of <italic><tp:taxon-name><tp:taxon-name-part taxon-name-part-type="genus">Phrynarachne</tp:taxon-name-part> <tp:taxon-name-part taxon-name-part-type="species">ceylonica</tp:taxon-name-part></tp:taxon-name></italic> (O. Pickard-Cambridge, 1884) from the Andaman and Nicobar Islands.</article-title><source>World News of Natural Sciences</source><volume>35</volume>: <fpage>48</fpage>–<lpage>55</lpage>.</mixed-citation></ref><ref id="B14"><mixed-citation xmlns:xlink="http://www.w3.org/1999/xlink" xlink:type="simple"><person-group><name name-style="western"><surname>Ono</surname><given-names>H</given-names></name></person-group> (<year>1988</year>) <source>A revisional study of the spider family <tp:taxon-name><tp:taxon-name-part taxon-name-part-type="family">Thomisidae</tp:taxon-name-part></tp:taxon-name> (<tp:taxon-name><tp:taxon-name-part taxon-name-part-type="class">Arachnida</tp:taxon-name-part></tp:taxon-name>, <tp:taxon-name><tp:taxon-name-part taxon-name-part-type="order">Araneae</tp:taxon-name-part></tp:taxon-name>) of Japan.</source><publisher-name>National Science Museum</publisher-name>, <publisher-loc>Tokyo</publisher-loc>, <size units="page">252 pp</size>.</mixed-citation></ref><ref id="B13"><mixed-citation xmlns:xlink="http://www.w3.org/1999/xlink" xlink:type="simple"><person-group><name name-style="western"><surname>Lin</surname><given-names>YJ</given-names></name><name name-style="western"><surname>Long</surname><given-names>Y</given-names></name><name name-style="western"><surname>Koomen</surname><given-names>P</given-names></name><name name-style="western"><surname>Yan</surname><given-names>XY</given-names></name><name name-style="western"><surname>Li</surname><given-names>SQ</given-names></name></person-group> (<year>2022</year>) <article-title>Taxonomic notes on the genus <italic><tp:taxon-name><tp:taxon-name-part taxon-name-part-type="genus">Phrynarachne</tp:taxon-name-part></tp:taxon-name></italic> from China (<tp:taxon-name><tp:taxon-name-part taxon-name-part-type="order">Araneae</tp:taxon-name-part></tp:taxon-name>, <tp:taxon-name><tp:taxon-name-part taxon-name-part-type="family">Thomisidae</tp:taxon-name-part></tp:taxon-name>).</article-title><source>ZooKeys</source><volume>1085</volume>: <fpage>69</fpage>–<lpage>99</lpage>. <ext-link xlink:href="10.3897/zookeys.1085.77966" ext-link-type="doi" xlink:type="simple">https://doi.org/10.3897/zookeys.1085.77966</ext-link></mixed-citation></ref></ref-list></tp:taxon-treatment>
