# Supplementary material for: ﻿New species and new records of Phrynarachne crab spiders (Araneae, Thomisidae) from Southeast Asia
Source: Zookeys. 2025 Oct 24;1257:55–70. doi: 10.3897/zookeys.1257.165973 (PMC12579333; doi:10.3897/zookeys.1257.165973)
Supplement: XML Treatment for Phrynarachne decipiens [file zookeys.1257.165973-treatment5.xml]

<!DOCTYPE tp:taxon-treatment
  PUBLIC "-//TaxonX//DTD Taxonomic Treatment Publishing DTD v0 20100105//EN" "tax-treatment-NSO.dtd">
<tp:taxon-treatment xmlns:tp="http://www.plazi.org/taxpub"><tp:treatment-meta><kwd-group><label>Taxon classification</label><kwd>
                <named-content content-type="kingdom">Animalia</named-content>
              </kwd><kwd>
                <named-content content-type="order">Araneae</named-content>
              </kwd><kwd>
                <named-content content-type="family">Thomisidae</named-content>
              </kwd></kwd-group><mixed-citation publication-type="journal"><person-group><name><surname>Omelko</surname><given-names>Mikhail M.</given-names></name></person-group><article-title>﻿New species and new records of <italic><tp:taxon-name><tp:taxon-name-part taxon-name-part-type="genus" reg="Phrynarachne">Phrynarachne</tp:taxon-name-part></tp:taxon-name></italic> crab spiders (<tp:taxon-name><tp:taxon-name-part taxon-name-part-type="order">Araneae</tp:taxon-name-part></tp:taxon-name>, <tp:taxon-name><tp:taxon-name-part taxon-name-part-type="family">Thomisidae</tp:taxon-name-part></tp:taxon-name>) from Southeast Asia</article-title><source>Zookeys</source><day>24</day><month>10</month><year>2025</year><volume>1257</volume><fpage>55</fpage><lpage>70</lpage><pub-id pub-id-type="doi">10.3897/zookeys.1257.165973</pub-id></mixed-citation></tp:treatment-meta><tp:nomenclature><label>﻿</label><tp:taxon-name><object-id xmlns:xlink="http://www.w3.org/1999/xlink" content-type="arpha" xlink:type="simple">D1E7D3A5-CA56-5DBC-B3F5-0451C37CF100</object-id>
              <tp:taxon-name-part taxon-name-part-type="genus" reg="Phrynarachne">Phrynarachne</tp:taxon-name-part>
              <tp:taxon-name-part taxon-name-part-type="species" reg="decipiens">decipiens</tp:taxon-name-part>
            </tp:taxon-name><tp:taxon-authority>(Forbes, 1884)</tp:taxon-authority><xref ref-type="fig" rid="F5">Figs 20–25</xref><xref ref-type="fig" rid="F6">, 27</xref><xref ref-type="fig" rid="F7">, 28</xref><tp:nomenclature-citation-list><tp:nomenclature-citation><tp:taxon-name>
                  <tp:taxon-name-part taxon-name-part-type="genus" reg="Thomisus">Thomisus</tp:taxon-name-part> <tp:taxon-name-part taxon-name-part-type="species" reg="decipiens">decipiens</tp:taxon-name-part></tp:taxon-name><comment>: <xref ref-type="bibr" rid="B11">Jacobson 1921</xref>: 186, pl. 12, f. 1–4 (♀).</comment></tp:nomenclature-citation><tp:nomenclature-citation><tp:taxon-name>
                  <tp:taxon-name-part taxon-name-part-type="genus" reg="Phrynarachne">Phrynarachne</tp:taxon-name-part> <tp:taxon-name-part taxon-name-part-type="species" reg="decipiens">decipiens</tp:taxon-name-part></tp:taxon-name><comment>: <xref ref-type="bibr" rid="B4">Das et al. 2024</xref>: 63, f. 1–10 (♀).<sup><xref ref-type="fn" rid="en2">2</xref></sup></comment></tp:nomenclature-citation></tp:nomenclature-citation-list></tp:nomenclature><tp:treatment-sec sec-type="material" id="SECID0ENGAG"><title>Material examined.</title><p>Laos • 1 ♀; Vientiane Province, environs of Nam-Lik Eco-Village; <named-content xmlns:xlink="http://www.w3.org/1999/xlink" content-type="dwc:verbatimCoordinates" xlink:type="simple"><named-content content-type="geo-json" specific-use="{&#34;type&#34;:&#34;Point&#34;,&#34;coordinates&#34;:[102.400000,18.600000]}" id="NCID0EWGAG" xlink:type="simple">18°36'N, 102°24'E</named-content></named-content>; 7.07.2017; M.M. Omelko leg.; hand-picking from vegetation; IBSS.</p></tp:treatment-sec><tp:treatment-sec sec-type="diagnosis" id="SECID0E2GAG"><title>Diagnosis.</title><p>By the coloration of the carapace and opisthosoma, with small, rounded tubercles, the female of <italic><tp:taxon-name><tp:taxon-name-part taxon-name-part-type="genus" reg="Phrynarachne">P.</tp:taxon-name-part> <tp:taxon-name-part taxon-name-part-type="species" reg="decipiens">decipiens</tp:taxon-name-part></tp:taxon-name></italic> resembles those of <italic><tp:taxon-name><tp:taxon-name-part taxon-name-part-type="genus" reg="Phrynarachne">P.</tp:taxon-name-part> <tp:taxon-name-part taxon-name-part-type="species" reg="storozhenkoi">storozhenkoi</tp:taxon-name-part></tp:taxon-name></italic> sp. nov. For differences between these species, see the diagnosis of the latter.</p></tp:treatment-sec><tp:treatment-sec sec-type="description" id="SECID0EXHAG"><title>Description.</title><p><bold>Female</bold> (Figs <xref ref-type="fig" rid="F5">20–22</xref>, <xref ref-type="fig" rid="F6">27</xref>). Total length 11.67. Carapace 4.55 long, 5.05 wide. Opisthosoma 7.62 long, 8.04 wide. Carapace yellowish white with a couple of black spots posteriorly. Clypeus yellowish white. Chelicerae light brown with yellowish-white proximal part. Labium black with yellow distal edge. Endites yellowish. Sternum yellowish white. Dorsal part of opisthosoma yellowish white with light brown spot posteriorly. Lateral sides of opisthosoma yellowish white with some brown spots. Ventral part of opisthosoma yellowish white with two longitudinal brown stripes. Each side of opisthosoma with c. 15 triangular tubercles, each with a clavate seta on the top. Spinnerets light brown.</p><p>Eye sizes and interdistances: <abbrev xmlns:xlink="http://www.w3.org/1999/xlink" xlink:title="anterior median eye" id="ABBRID0EJIAG" xlink:type="simple">AME</abbrev> 0.18, <abbrev xmlns:xlink="http://www.w3.org/1999/xlink" xlink:title="anterior lateral eye" id="ABBRID0ENIAG" xlink:type="simple">ALE</abbrev> 0.20, <abbrev xmlns:xlink="http://www.w3.org/1999/xlink" xlink:title="posterior median eye" id="ABBRID0ERIAG" xlink:type="simple">PME</abbrev> 0.14, <abbrev xmlns:xlink="http://www.w3.org/1999/xlink" xlink:title="posterior lateral eye" id="ABBRID0EVIAG" xlink:type="simple">PLE</abbrev> 0.15; <abbrev xmlns:xlink="http://www.w3.org/1999/xlink" xlink:title="anterior median eye" id="ABBRID0EZIAG" xlink:type="simple">AME</abbrev>–<abbrev xmlns:xlink="http://www.w3.org/1999/xlink" xlink:title="anterior median eye" id="ABBRID0E4IAG" xlink:type="simple">AME</abbrev> 0.35, <abbrev xmlns:xlink="http://www.w3.org/1999/xlink" xlink:title="anterior median eye" id="ABBRID0EBJAG" xlink:type="simple">AME</abbrev>–<abbrev xmlns:xlink="http://www.w3.org/1999/xlink" xlink:title="anterior lateral eye" id="ABBRID0EFJAG" xlink:type="simple">ALE</abbrev> 0.21, <abbrev xmlns:xlink="http://www.w3.org/1999/xlink" xlink:title="posterior median eye" id="ABBRID0EJJAG" xlink:type="simple">PME</abbrev>–<abbrev xmlns:xlink="http://www.w3.org/1999/xlink" xlink:title="posterior median eye" id="ABBRID0ENJAG" xlink:type="simple">PME</abbrev> 0.53, <abbrev xmlns:xlink="http://www.w3.org/1999/xlink" xlink:title="posterior median eye" id="ABBRID0ERJAG" xlink:type="simple">PME</abbrev>–<abbrev xmlns:xlink="http://www.w3.org/1999/xlink" xlink:title="posterior lateral eye" id="ABBRID0EVJAG" xlink:type="simple">PLE</abbrev> 0.46, <abbrev xmlns:xlink="http://www.w3.org/1999/xlink" xlink:title="anterior median eye" id="ABBRID0EZJAG" xlink:type="simple">AME</abbrev>–<abbrev xmlns:xlink="http://www.w3.org/1999/xlink" xlink:title="posterior median eye" id="ABBRID0E4JAG" xlink:type="simple">PME</abbrev> 0.35, <abbrev xmlns:xlink="http://www.w3.org/1999/xlink" xlink:title="anterior lateral eye" id="ABBRID0EBKAG" xlink:type="simple">ALE</abbrev>–<abbrev xmlns:xlink="http://www.w3.org/1999/xlink" xlink:title="posterior lateral eye" id="ABBRID0EFKAG" xlink:type="simple">PLE</abbrev> 0.33. Clypeus height at <abbrev xmlns:xlink="http://www.w3.org/1999/xlink" xlink:title="anterior median eye" id="ABBRID0EJKAG" xlink:type="simple">AME</abbrev> 0.36, at <abbrev xmlns:xlink="http://www.w3.org/1999/xlink" xlink:title="anterior lateral eye" id="ABBRID0ENKAG" xlink:type="simple">ALE</abbrev> 0.47.</p><fig id="F5" position="float" orientation="portrait"><object-id xmlns:xlink="http://www.w3.org/1999/xlink" content-type="doi" xlink:type="simple">10.3897/zookeys.1257.165973.figures20-25</object-id><object-id xmlns:xlink="http://www.w3.org/1999/xlink" content-type="arpha" xlink:type="simple">DE86BA22-2E2D-5195-85AC-E03244FAA23D</object-id><label>Figures 20–25.</label><caption><p>Female habitus (20–22) and epigyne (23–25) of <italic><tp:taxon-name><tp:taxon-name-part taxon-name-part-type="genus" reg="Phrynarachne">Phrynarachne</tp:taxon-name-part> <tp:taxon-name-part taxon-name-part-type="species" reg="decipiens">decipiens.</tp:taxon-name-part></tp:taxon-name></italic> 20. Dorsal; 21. Ventral; 22. Anterior; 23. Intact, ventral; 24. Macerated, ventral; 25. Macerated, dorsal. Abbreviations: <abbrev xmlns:xlink="http://www.w3.org/1999/xlink" xlink:title="copulatory opening" id="ABBRID0EELAG" xlink:type="simple">CO</abbrev> = copulatory opening, <abbrev xmlns:xlink="http://www.w3.org/1999/xlink" xlink:title="fertilization duct" id="ABBRID0EILAG" xlink:type="simple">FD</abbrev> = fertilization duct, <abbrev xmlns:xlink="http://www.w3.org/1999/xlink" xlink:title="median plate" id="ABBRID0EMLAG" xlink:type="simple">MP</abbrev> = median plate, <abbrev xmlns:xlink="http://www.w3.org/1999/xlink" xlink:title="receptacle" id="ABBRID0EQLAG" xlink:type="simple">Re</abbrev> = receptacle. Scale bars: 5 mm (20, 21); 2.5 mm (22); 0.2 mm (23–25).</p></caption><graphic xmlns:xlink="http://www.w3.org/1999/xlink" xlink:href="zookeys-1257-055_article-165973__-g005.jpg" position="float" orientation="portrait" xlink:type="simple" id="oo_1448264.jpg"><uri content-type="original_file" xlink:type="simple">https://binary.pensoft.net/fig/1448264</uri></graphic></fig><p>Leg and palp measurements: Palp: 1.39, 0.95, 0.99, 1.63 (4.96). Leg I: 5.36, 2.48, 3.37, 3.88, 1.58 (16.67). Leg II: 5.48, 2.46, 3.45, 3.67, 1.69 (16.75). Leg III: 2.94, 1.73, 1.81, 1.35, 1.17 (9.00). Leg IV: 3.10, 1.50, 2.28, 1.39, 1.02 (9.29).</p><p>Palp coloration: <abbrev xmlns:xlink="http://www.w3.org/1999/xlink" xlink:title="femur" id="ABBRID0E3LAG" xlink:type="simple">Fe</abbrev> and <abbrev xmlns:xlink="http://www.w3.org/1999/xlink" xlink:title="patella" id="ABBRID0EAMAG" xlink:type="simple">Pa</abbrev> yellowish white; <abbrev xmlns:xlink="http://www.w3.org/1999/xlink" xlink:title="tibia" id="ABBRID0EEMAG" xlink:type="simple">Ti</abbrev> yellowish white with brown spots; Ta brown. Legs coloration: <abbrev xmlns:xlink="http://www.w3.org/1999/xlink" xlink:title="femur" id="ABBRID0EIMAG" xlink:type="simple">Fe</abbrev> I–II yellowish white with black irregular spots, III–IV yellowish white with brown spots. <abbrev xmlns:xlink="http://www.w3.org/1999/xlink" xlink:title="patella" id="ABBRID0EMMAG" xlink:type="simple">Pa</abbrev> I–IV yellowish white with darker dorsal side. <abbrev xmlns:xlink="http://www.w3.org/1999/xlink" xlink:title="tibia" id="ABBRID0EQMAG" xlink:type="simple">Ti</abbrev> I–II black half distally, yellowish-white proximally; III–IV yellowish white with irregular brown spots. <abbrev xmlns:xlink="http://www.w3.org/1999/xlink" xlink:title="metatarsus" id="ABBRID0EUMAG" xlink:type="simple">Mt</abbrev> I–II dark brown with tiny yellow spots; III–IV yellowish white with irregular brown spots. Ta I–II brown with yellow prolateral side; III yellow with brown distal part; IV yellow. Femora I and II with small tubercles; tibiae I and II with large ventral spines (tibia I – 8; tibia II – 7).</p><fig id="F6" position="float" orientation="portrait"><object-id xmlns:xlink="http://www.w3.org/1999/xlink" content-type="doi" xlink:type="simple">10.3897/zookeys.1257.165973.figures26-27</object-id><object-id xmlns:xlink="http://www.w3.org/1999/xlink" content-type="arpha" xlink:type="simple">C8A5412A-26C9-5D64-B171-98BE2247254A</object-id><label>Figures 26–27.</label><caption><p>Living female of <italic><tp:taxon-name><tp:taxon-name-part taxon-name-part-type="genus" reg="Phrynarachne">Phrynarachne</tp:taxon-name-part> <tp:taxon-name-part taxon-name-part-type="species" reg="ceylonica">ceylonica</tp:taxon-name-part></tp:taxon-name></italic> (26) and <italic><tp:taxon-name><tp:taxon-name-part taxon-name-part-type="genus" reg="Phrynarachne">P.</tp:taxon-name-part> <tp:taxon-name-part taxon-name-part-type="species" reg="decipiens">decipiens</tp:taxon-name-part></tp:taxon-name></italic> (27) in situ.</p></caption><graphic xmlns:xlink="http://www.w3.org/1999/xlink" xlink:href="zookeys-1257-055_article-165973__-g006.jpg" position="float" orientation="portrait" xlink:type="simple" id="oo_1448265.jpg"><uri content-type="original_file" xlink:type="simple">https://binary.pensoft.net/fig/1448265</uri></graphic></fig><fig id="F7" position="float" orientation="portrait"><object-id xmlns:xlink="http://www.w3.org/1999/xlink" content-type="doi" xlink:type="simple">10.3897/zookeys.1257.165973.figure28</object-id><object-id xmlns:xlink="http://www.w3.org/1999/xlink" content-type="arpha" xlink:type="simple">604435C3-C74D-5CDC-A319-73913464DB90</object-id><label>Figure 28.</label><caption><p>Distribution records of <italic><tp:taxon-name><tp:taxon-name-part taxon-name-part-type="genus" reg="Phrynarachne">Phrynarachne</tp:taxon-name-part></tp:taxon-name></italic> spp. in Asia and Australasia: <italic><tp:taxon-name><tp:taxon-name-part taxon-name-part-type="genus" reg="Phrynarachne">P.</tp:taxon-name-part> <tp:taxon-name-part taxon-name-part-type="species" reg="fatalis">fatalis</tp:taxon-name-part></tp:taxon-name></italic> (1), <italic><tp:taxon-name><tp:taxon-name-part taxon-name-part-type="genus" reg="Phrynarachne">P.</tp:taxon-name-part> <tp:taxon-name-part taxon-name-part-type="species" reg="rothschildi">rothschildi</tp:taxon-name-part></tp:taxon-name></italic> (2), <italic><tp:taxon-name><tp:taxon-name-part taxon-name-part-type="genus" reg="Phrynarachne">P.</tp:taxon-name-part> <tp:taxon-name-part taxon-name-part-type="species" reg="ceylonica">ceylonica</tp:taxon-name-part></tp:taxon-name></italic> (3), <italic><tp:taxon-name><tp:taxon-name-part taxon-name-part-type="genus" reg="Phrynarachne">P.</tp:taxon-name-part> <tp:taxon-name-part taxon-name-part-type="species" reg="tuberosa">tuberosa</tp:taxon-name-part></tp:taxon-name></italic> (4), <italic><tp:taxon-name><tp:taxon-name-part taxon-name-part-type="genus" reg="Phrynarachne">P.</tp:taxon-name-part> <tp:taxon-name-part taxon-name-part-type="species" reg="decipiens">decipiens</tp:taxon-name-part></tp:taxon-name></italic> (5), <italic><tp:taxon-name><tp:taxon-name-part taxon-name-part-type="genus" reg="Phrynarachne">P.</tp:taxon-name-part> <tp:taxon-name-part taxon-name-part-type="species" reg="peeliana">peeliana</tp:taxon-name-part></tp:taxon-name></italic> (6), <italic><tp:taxon-name><tp:taxon-name-part taxon-name-part-type="genus" reg="Phrynarachne">P.</tp:taxon-name-part> <tp:taxon-name-part taxon-name-part-type="species" reg="bimaculata">bimaculata</tp:taxon-name-part></tp:taxon-name></italic> (7), <italic><tp:taxon-name><tp:taxon-name-part taxon-name-part-type="genus" reg="Phrynarachne">P.</tp:taxon-name-part> <tp:taxon-name-part taxon-name-part-type="species" reg="papulata">papulata</tp:taxon-name-part></tp:taxon-name></italic> (8), <italic><tp:taxon-name><tp:taxon-name-part taxon-name-part-type="genus" reg="Phrynarachne">P.</tp:taxon-name-part> <tp:taxon-name-part taxon-name-part-type="species" reg="brevis">brevis</tp:taxon-name-part></tp:taxon-name></italic> (9), <italic><tp:taxon-name><tp:taxon-name-part taxon-name-part-type="genus" reg="Phrynarachne">P.</tp:taxon-name-part> <tp:taxon-name-part taxon-name-part-type="species" reg="lancea">lancea</tp:taxon-name-part></tp:taxon-name></italic> (10), <italic><tp:taxon-name><tp:taxon-name-part taxon-name-part-type="genus" reg="Phrynarachne">P.</tp:taxon-name-part> <tp:taxon-name-part taxon-name-part-type="species" reg="aspera">aspera</tp:taxon-name-part></tp:taxon-name></italic> (11), <italic><tp:taxon-name><tp:taxon-name-part taxon-name-part-type="genus" reg="Phrynarachne">P.</tp:taxon-name-part> <tp:taxon-name-part taxon-name-part-type="species" reg="dreepy">dreepy</tp:taxon-name-part></tp:taxon-name></italic> (12), <italic><tp:taxon-name><tp:taxon-name-part taxon-name-part-type="genus" reg="Phrynarachne">P.</tp:taxon-name-part> <tp:taxon-name-part taxon-name-part-type="species" reg="mammillata">mammillata</tp:taxon-name-part></tp:taxon-name></italic> (13), <italic><tp:taxon-name><tp:taxon-name-part taxon-name-part-type="genus" reg="Phrynarachne">P.</tp:taxon-name-part> <tp:taxon-name-part taxon-name-part-type="species" reg="zhengzhongi">zhengzhongi</tp:taxon-name-part></tp:taxon-name></italic> (14), <italic><tp:taxon-name><tp:taxon-name-part taxon-name-part-type="genus" reg="Phrynarachne">P.</tp:taxon-name-part> <tp:taxon-name-part taxon-name-part-type="species" reg="kannegieteri">kannegieteri</tp:taxon-name-part></tp:taxon-name></italic> (15), <italic><tp:taxon-name><tp:taxon-name-part taxon-name-part-type="genus" reg="Phrynarachne">P.</tp:taxon-name-part> <tp:taxon-name-part taxon-name-part-type="species" reg="dissimilis">dissimilis</tp:taxon-name-part></tp:taxon-name></italic> (16), <italic><tp:taxon-name><tp:taxon-name-part taxon-name-part-type="genus" reg="Phrynarachne">P.</tp:taxon-name-part> <tp:taxon-name-part taxon-name-part-type="species" reg="yunhui">yunhui</tp:taxon-name-part></tp:taxon-name></italic> (17), <italic><tp:taxon-name><tp:taxon-name-part taxon-name-part-type="genus" reg="Phrynarachne">P.</tp:taxon-name-part> <tp:taxon-name-part taxon-name-part-type="species" reg="katoi">katoi</tp:taxon-name-part></tp:taxon-name></italic> (18), <italic><tp:taxon-name><tp:taxon-name-part taxon-name-part-type="genus" reg="Phrynarachne">P.</tp:taxon-name-part> <tp:taxon-name-part taxon-name-part-type="species" reg="coerulescens">coerulescens</tp:taxon-name-part></tp:taxon-name></italic> (19), <italic><tp:taxon-name><tp:taxon-name-part taxon-name-part-type="genus" reg="Phrynarachne">P.</tp:taxon-name-part> <tp:taxon-name-part taxon-name-part-type="species" reg="huangshanensis">huangshanensis</tp:taxon-name-part></tp:taxon-name></italic> (20), <italic><tp:taxon-name><tp:taxon-name-part taxon-name-part-type="genus" reg="Phrynarachne">P.</tp:taxon-name-part> <tp:taxon-name-part taxon-name-part-type="species" reg="storozhenkoi">storozhenkoi</tp:taxon-name-part></tp:taxon-name></italic> sp. nov. (21), <italic><tp:taxon-name><tp:taxon-name-part taxon-name-part-type="genus" reg="Phrynarachne">P.</tp:taxon-name-part> <tp:taxon-name-part taxon-name-part-type="species" reg="xuxiake">xuxiake</tp:taxon-name-part></tp:taxon-name></italic> (22), <italic><tp:taxon-name><tp:taxon-name-part taxon-name-part-type="genus" reg="Phrynarachne">P.</tp:taxon-name-part> <tp:taxon-name-part taxon-name-part-type="species" reg="gorochovi">gorochovi</tp:taxon-name-part></tp:taxon-name></italic> sp. nov. (23), <italic><tp:taxon-name><tp:taxon-name-part taxon-name-part-type="genus" reg="Phrynarachne">P.</tp:taxon-name-part> <tp:taxon-name-part taxon-name-part-type="species" reg="cucullata">cucullata</tp:taxon-name-part></tp:taxon-name></italic> (24), <italic><tp:taxon-name><tp:taxon-name-part taxon-name-part-type="genus" reg="Phrynarachne">P.</tp:taxon-name-part> <tp:taxon-name-part taxon-name-part-type="species" reg="jobiensis">jobiensis</tp:taxon-name-part></tp:taxon-name></italic> (25), <italic><tp:taxon-name><tp:taxon-name-part taxon-name-part-type="genus" reg="Phrynarachne">P.</tp:taxon-name-part> <tp:taxon-name-part taxon-name-part-type="species" reg="tuberculata">tuberculata</tp:taxon-name-part></tp:taxon-name></italic> (26), <italic><tp:taxon-name><tp:taxon-name-part taxon-name-part-type="genus" reg="Phrynarachne">P.</tp:taxon-name-part> <tp:taxon-name-part taxon-name-part-type="species" reg="cheesmanae">cheesmanae</tp:taxon-name-part></tp:taxon-name></italic> (27). New species are marked with squares; new records with asterisks; dubious records with question marks.</p></caption><graphic xmlns:xlink="http://www.w3.org/1999/xlink" xlink:href="zookeys-1257-055_article-165973__-g007.jpg" position="float" orientation="portrait" xlink:type="simple" id="oo_1448266.jpg"><uri content-type="original_file" xlink:type="simple">https://binary.pensoft.net/fig/1448266</uri></graphic></fig><p>Epigyne as shown in Figs <xref ref-type="fig" rid="F5">23–25</xref>, with M-shaped sclerotized margins, width/length ratio 1.3. Median plate (<abbrev xmlns:xlink="http://www.w3.org/1999/xlink" xlink:title="median plate" id="ABBRID0E5XAG" xlink:type="simple">MP</abbrev>) broad and transversely elongate, with smoothly concave anterior and posterior edges, lateral edges widened and directed anteriorly; hood clearly absent; width/length ratio 2.7. Copulatory openings (<abbrev xmlns:xlink="http://www.w3.org/1999/xlink" xlink:title="copulatory opening" id="ABBRID0ECYAG" xlink:type="simple">CO</abbrev>) distinct. Receptacles (<abbrev xmlns:xlink="http://www.w3.org/1999/xlink" xlink:title="receptacle" id="ABBRID0EGYAG" xlink:type="simple">Re</abbrev>) kidney-shaped, closely placed to each other anteriorly, with uneven surface, anterior parts almost parallel mesally; anterior/posterior edge width ratio c. 1.75. Fertilization ducts (<abbrev xmlns:xlink="http://www.w3.org/1999/xlink" xlink:title="fertilization duct" id="ABBRID0EKYAG" xlink:type="simple">FD</abbrev>) diagonal.</p></tp:treatment-sec><tp:treatment-sec sec-type="notes" id="SECID0EOYAG"><title>Notes.</title><p>See the information on the distribution of this species in the Discussion section.</p></tp:treatment-sec><tp:treatment-sec sec-type="distribution" id="SECID0ETYAG"><title>Distribution.</title><p>India, Malaysia (Malay Peninsula), Indonesia (Java, Sumatra) and Laos (new record) (Fig. <xref ref-type="fig" rid="F7">28</xref>).</p></tp:treatment-sec><tp:treatment-sec><!--Section generated to contain objects referenced in tp:taxon-treatment.--><fn-group><fn id="en2"><p>For the full list of references (six entries), see WSC (2025).</p></fn></fn-group></tp:treatment-sec><ref-list><ref id="B11"><mixed-citation xmlns:xlink="http://www.w3.org/1999/xlink" xlink:type="simple"><person-group><name name-style="western"><surname>Jacobson</surname><given-names>E</given-names></name></person-group> (<year>1921</year>) <italic><tp:taxon-name><tp:taxon-name-part taxon-name-part-type="genus">Thomisus</tp:taxon-name-part> <tp:taxon-name-part taxon-name-part-type="species">decipiens</tp:taxon-name-part></tp:taxon-name></italic> Forbes, a spider supposed to imitate the excrement of birds. Tijdschrift voor Entomologie 64: 186–190[, pl. 12].</mixed-citation></ref><ref id="B4"><mixed-citation xmlns:xlink="http://www.w3.org/1999/xlink" xlink:type="simple"><person-group><name name-style="western"><surname>Das</surname><given-names>S</given-names></name><name name-style="western"><surname>Kalita</surname><given-names>J</given-names></name><name name-style="western"><surname>Mahanta</surname><given-names>N</given-names></name><name name-style="western"><surname>Brahma</surname><given-names>D</given-names></name><name name-style="western"><surname>Basumatary</surname><given-names>P</given-names></name></person-group> (<year>2024</year>) <article-title>New record of <italic><tp:taxon-name><tp:taxon-name-part taxon-name-part-type="genus">Phrynarachne</tp:taxon-name-part> <tp:taxon-name-part taxon-name-part-type="species">decipiens</tp:taxon-name-part></tp:taxon-name></italic> (Forbes, 1884) (<tp:taxon-name><tp:taxon-name-part taxon-name-part-type="order">Araneae</tp:taxon-name-part></tp:taxon-name>: <tp:taxon-name><tp:taxon-name-part taxon-name-part-type="family">Thomisidae</tp:taxon-name-part></tp:taxon-name>) from India.</article-title><source>Acta Arachnologica</source><volume>73</volume>(<issue>1</issue>): <fpage>63</fpage>–<lpage>66</lpage>. <ext-link xlink:href="10.2476/asjaa.73.63" ext-link-type="doi" xlink:type="simple">https://doi.org/10.2476/asjaa.73.63</ext-link></mixed-citation></ref></ref-list></tp:taxon-treatment>
